# Supplementary material for: Transcriptomic Analysis Followed by the Isolation of Extracellular Bacteriolytic Proteases from Lysobacter capsici VKM B-2533T
Source: Int J Mol Sci. 2023 Jul 19;24(14):11652. doi: 10.3390/ijms241411652 (PMC10380237; doi:10.3390/ijms241411652)
Supplement: Supplementary file 1 [file ijms-24-11652-s001.zip › Supplementary File S2.xlsx]

## Sheet: DEGs
locus_tag	RM_fc	RM_padj	SYM_fc	SYM_padj	product_accession	product
IEQ11_22400	370.859	0	2.03278	3.72519e-05	UOF14439.1	glycoside hydrolase family 16 protein
IEQ11_12570	233.921	0	0.936462	0.727462	UOF17405.1	glycoside hydrolase family 16 protein
IEQ11_17420	204.571	0	0.616375	0.000250012	UOF13513.1	glycoside hydrolase family 64 protein
IEQ11_22340	146.639	0	1.74559	1.07612e-06	UOF14427.1	TonB-dependent receptor
IEQ11_25330	123.381	6.35042e-08	4.36283	0.170483	UOF14991.1	hypothetical protein
IEQ11_12545	107.081	1.66561e-198	0.466309	0.000352873	UOF17400.1	siderophore-interacting protein
IEQ11_12555	106.502	4.55158e-40	0.620616	0.258849	UOF17402.1	isochorismatase family protein
IEQ11_13375	103.188	8.97586e-163	13.6607	4.68431e-51	UOF12760.1	beta-phosphoglucomutase
IEQ11_13380	99.9146	5.38234e-228	23.1159	1.38968e-105	UOF12761.1	TonB-dependent receptor
IEQ11_22185	98.6645	8.48103e-151	0.673684	0.109466	UOF14398.1	superoxide dismutase
IEQ11_12550	90.5796	1.65906e-42	0.374382	0.00840615	UOF17401.1	condensation domain-containing protein
IEQ11_12540	76.3426	9.55672e-141	0.402327	0.000194016	UOF17399.1	2,3-dihydro-2,3-dihydroxybenzoate dehydrogenase
IEQ11_12560	69.5475	4.61594e-24	0.399726	0.054087	UOF17403.1	(2,3-dihydroxybenzoyl)adenylate synthase
IEQ11_23105	66.4891	0	4.55902	6.21074e-55	UOF14573.1	glycosyltransferase
IEQ11_06605	64.1933	6.49464e-34	86.2807	2.55232e-38	UOF16315.1	hypothetical protein
IEQ11_12565	62.3667	3.69862e-30	0.307662	0.00332353	UOF17404.1	isochorismate synthase
IEQ11_22360	56.7187	2.11354e-142	2.6512	3.07234e-08	UOF14431.1	cellulase family glycosylhydrolase
IEQ11_00895	51.4022	0	10.2923	3.21432e-109	UOF15256.1	S8 family peptidase
IEQ11_22190	50.0953	1.11496e-141	0.905293	0.6483	UOF14399.1	ZIP family metal transporter
IEQ11_18345	48.4899	1.43154e-73	3.22886	4.36265e-07	UOF13689.1	hypothetical protein
IEQ11_06595	48.1669	7.60263e-234	40.1603	1.33063e-211	UOF16313.1	helix-turn-helix domain-containing protein
IEQ11_22330	46.6457	1.37608e-28	8.12804	1.06627e-08	UOF14425.1	DUF4442 domain-containing protein
IEQ11_22345	42.7458	1.98553e-123	1.96098	0.000249948	UOF14428.1	SapC family protein
IEQ11_00910	42.7405	1.0792e-183	1.1085	0.537474	UOF15259.1	exo 1,3/1,4-beta-D-glucan glucohydrolase
IEQ11_22355	41.8982	1.40993e-171	2.48963	4.04071e-10	UOF14430.1	tryptophan 7-halogenase
IEQ11_12535	40.8758	4.79658e-65	1.23425	0.486494	UOF17398.1	hypothetical protein
IEQ11_22350	40.8672	6.42939e-123	2.77578	4.08265e-09	UOF14429.1	cupin-like domain-containing protein
IEQ11_23100	39.2621	0	2.19853	1.13277e-20	UOF14572.1	non-ribosomal peptide synthetase
IEQ11_22535	39.2345	1.14864e-280	47.0481	0	UOF17599.1	TIM barrel protein
IEQ11_06610	39.1239	5.89512e-176	53.9533	1.07143e-207	UOF16316.1	hypothetical protein
IEQ11_15580	39.1219	0	2.43191	1.83112e-23	UOF13170.1	S1 family peptidase
IEQ11_22335	37.4901	1.02177e-122	6.73438	2.95348e-33	UOF14426.1	phosphotransferase family protein
IEQ11_06565	34.759	1.21089e-112	72.3838	1.93511e-163	UOF16307.1	GNAT family N-acetyltransferase
IEQ11_06620	33.3895	4.18537e-96	49.2066	3.81895e-118	UOF16318.1	hypothetical protein
IEQ11_22180	29.542	5.58546e-111	0.735257	0.116558	UOF14397.1	hypothetical protein
IEQ11_06625	29.1296	2.93364e-134	54.3839	4.83039e-188	UOF16319.1	cytochrome ubiquinol oxidase subunit I
IEQ11_18350	29.0499	3.48531e-43	2.56229	0.000583669	UOF13690.1	DUF2145 domain-containing protein
IEQ11_06645	28.698	2.05428e-80	37.4761	2.85639e-93	UOF16323.1	universal stress protein
IEQ11_06575	26.479	4.45883e-38	58.1993	6.8968e-58	UOF16309.1	DUF4010 domain-containing protein
IEQ11_04785	25.9748	4.27591e-23	3.24177	0.00081239	UOF15977.1	5-methyltetrahydropteroyltriglutamate--homocysteine S-methyltransferase
IEQ11_06615	25.5274	3.6513e-157	32.4666	8.51871e-181	UOF16317.1	BON domain-containing protein
IEQ11_06570	22.6307	1.90954e-46	45.7035	3.48625e-69	UOF16308.1	low affinity iron permease family protein
IEQ11_24940	21.3209	6.16739e-80	0.725186	0.093231	UOF14918.1	TonB-dependent siderophore receptor
IEQ11_05500	21.1476	7.18589e-84	3.06648	1.81445e-11		Ig-like domain-containing protein
IEQ11_22530	20.8293	3.80413e-232	49.0504	0	UOF14463.1	GMC family oxidoreductase
IEQ11_06630	20.5597	8.09962e-87	41.9932	3.11213e-132	UOF16320.1	cytochrome d ubiquinol oxidase subunit II
IEQ11_01485	19.7444	1.837e-38	1.57777	0.109403	UOF15368.1	ATP-grasp domain-containing protein
IEQ11_06560	18.9332	3.17928e-59	45.0415	6.38029e-99	UOF16306.1	universal stress protein
IEQ11_22365	18.9297	2.86218e-42	1.2746	0.394958	UOF14432.1	glucokinase
IEQ11_22505	18.693	1.61025e-130	19.5947	3.12555e-134	UOF14458.1	Gfo/Idh/MocA family oxidoreductase
IEQ11_06635	18.5806	8.94518e-41	33.6953	1.75678e-58	UOF16321.1	cytochrome bd-I oxidase subunit CydX
IEQ11_09600	18.5014	2.18708e-64	41.0025	3.86666e-104	UOF16863.1	hypothetical protein
IEQ11_05495	18.4881	1.29009e-100	3.36297	1.62862e-17		glycoside hydrolase family 18 protein
IEQ11_19415	17.9113	3.96772e-146	6.28011	7.39045e-59	UOF13884.1	TonB-dependent receptor
IEQ11_22945	17.2081	0.000607708	3.38003	0.208825	UOF14541.1	hypothetical protein
IEQ11_22510	17.1511	5.54263e-115	28.5194	2.30469e-159	UOF14459.1	sugar phosphate isomerase/epimerase
IEQ11_00900	17.0335	2.07745e-142	1.0139	0.932305	UOF15257.1	sodium/sugar symporter
IEQ11_01470	16.7958	2.5962e-28	2.01184	0.0195035	UOF15365.1	TonB-dependent receptor
IEQ11_06580	15.6179	3.26219e-66	44.1669	1.20986e-125	UOF16310.1	alcohol dehydrogenase AdhP
IEQ11_14205	15.3087	1.90098e-186	1.67032	2.96002e-07	UOF12913.1	S8 family serine peptidase
IEQ11_06640	15.2841	1.57776e-34	28.0839	6.07226e-51	UOF16322.1	cyd operon YbgE family protein
IEQ11_22500	14.9286	1.74408e-102	20.1524	4.1329e-126	UOF14457.1	nucleoside permease
IEQ11_22525	14.8002	6.61019e-92	29.9082	4.37338e-146	UOF14462.1	gluconate 2-dehydrogenase subunit 3 family protein
IEQ11_22545	14.7797	1.86655e-59	2.69895	2.30954e-08	UOF14465.1	TonB-dependent receptor
IEQ11_05180	14.7291	6.02183e-20	0.240957	5.3642e-06	UOF17436.1	hemin uptake protein HemP
IEQ11_22325	14.7179	2.07952e-61	3.40775	1.40585e-12	UOF14424.1	MFS transporter
IEQ11_14225	14.5462	6.64483e-62	1.75953	0.00191746	UOF12917.1	chitinase
IEQ11_02440	14.3047	9.62306e-87	3.72957	2.2905e-21	UOF15542.1	hypothetical protein
IEQ11_22515	14.2825	1.73908e-121	18.9255	3.11039e-148	UOF14460.1	cytochrome c
IEQ11_21460	14.1404	6.30644e-167	2.32608	5.29433e-17	UOF14264.1	glycosyl hydrolase family 18 protein
IEQ11_22955	14.0672	3.26185e-43	3.20893	1.3744e-08	UOF14543.1	class I SAM-dependent methyltransferase
IEQ11_01490	14.0578	5.9145e-16	1.73271	0.174286	UOF15369.1	DUF364 domain-containing protein
IEQ11_25245	13.8479	0.025053	3.4266	0.387174	UOF14976.1	putative DNA-binding domain-containing protein
IEQ11_20745	13.8368	1.0614e-105	5.79341	4.19348e-47	UOF14129.1	glycosyl hydrolase family 8
IEQ11_13385	13.8095	6.32315e-57	3.70879	4.78639e-14	UOF12762.1	MFS transporter
IEQ11_02895	13.7224	2.18535e-55	2.26659	4.98214e-06	UOF15632.1	TetR family transcriptional regulator
IEQ11_22520	13.6314	5.99778e-131	24.1278	2.08512e-194	UOF14461.1	DUF1080 domain-containing protein
IEQ11_25315	13.111	1.42351e-12	1.07806	0.888996	UOF14988.1	hypothetical protein
IEQ11_22810	13.102	5.45234e-49	1.54212	0.0369281	UOF14515.1	lytic polysaccharide monooxygenase
IEQ11_22495	12.6674	1.52958e-103	14.7477	7.65946e-116	UOF17598.1	sugar phosphate isomerase/epimerase
IEQ11_01475	12.1597	8.12945e-14	2.09615	0.0592775	UOF15366.1	hypothetical protein
IEQ11_25320	12.1545	4.63068e-134	1.64351	4.70787e-06	UOF14989.1	S8 family serine peptidase
IEQ11_22205	12.0471	3.7659e-77	1.18603	0.318774	UOF14402.1	alginate lyase family protein
IEQ11_03300	11.9579	4.34092e-24	48.2126	7.21262e-58	UOF15708.1	RebB family R body protein
IEQ11_23800	11.8207	3.5746e-27	12.5009	6.597e-28	UOF14700.1	MFS transporter
IEQ11_06600	11.5873	4.56574e-32	18.6802	4.00302e-45	UOF16314.1	hypothetical protein
IEQ11_24610	11.444	3.06185e-49	6.50402	1.10337e-28	UOF14853.1	hypothetical protein
IEQ11_09075	11.4178	4.33856e-163	2.97103	1.36534e-32	UOF16768.1	arginase
IEQ11_01480	11.0849	9.64789e-18	0.996573	0.99292	UOF15367.1	pyridoxal-phosphate dependent enzyme
IEQ11_09065	11.0347	1.95397e-62	1.73409	0.000425022	UOF16766.1	hypothetical protein
IEQ11_23390	10.9311	0.0257883	5.18354	0.166936	UOF14623.1	hypothetical protein
IEQ11_25710	10.6523	0.0191815	9.86711	0.0304665	UOF15061.1	hypothetical protein
IEQ11_22540	10.5872	1.24397e-26	3.43889	1.4783e-07	UOF14464.1	exo 1,3/1,4-beta-D-glucan glucohydrolase
IEQ11_03305	10.5805	5.73574e-20	33.9519	1.17015e-43	UOF15709.1	RebB family R body protein
IEQ11_21875	10.5688	3.91075e-64	3.75996	2.37509e-20	UOF14340.1	autotransporter domain-containing protein
IEQ11_02445	10.4938	8.58559e-63	2.66873	2.51828e-11	UOF15543.1	twin transmembrane helix small protein
IEQ11_15575	10.3937	6.85949e-20	0.792754	0.528684	UOF13169.1	hypothetical protein
IEQ11_24215	10.2919	3.41721e-82	8.45864	2.63647e-68		biotin synthase BioB
IEQ11_23460	10.265	0.0046666	26.4446	6.3435e-05	UOF14636.1	hypothetical protein
IEQ11_05480	9.58169	9.11069e-08	1.71525	0.269816	UOF16107.1	homoserine dehydrogenase
IEQ11_15030	9.50563	5.08173e-124	9.37199	7.17262e-122	UOF13070.1	GH92 family glycosyl hydrolase
IEQ11_23795	9.36671	1.94962e-09	10.7049	3.28337e-10	UOF14699.1	DcaP family trimeric outer membrane transporter
IEQ11_01455	9.29127	1.33747e-12	1.00595	0.989026	UOF15362.1	ABC transporter ATP-binding protein
IEQ11_05475	8.9685	4.8668e-07	2.02244	0.150654	UOF17438.1	O-succinylhomoserine (thiol)-lyase
IEQ11_04675	8.81176	0.0341796	9.67787	0.0333183	UOF15958.1	CoA-transferase subunit beta
IEQ11_05470	8.61876	7.87522e-07	2.55398	0.049088	UOF16106.1	homoserine O-succinyltransferase
IEQ11_06035	8.5949	3.05936e-37	1.45766	0.0593892	UOF16208.1	assimilatory sulfite reductase (NADPH) hemoprotein subunit
IEQ11_24110	8.52619	0.0126053	8.92296	0.013859	UOF14759.1	YcxB family protein
IEQ11_10295	8.48874	6.22019e-43	3.55553	5.25398e-15	UOF16986.1	class III lanthionine synthetase LanKC
IEQ11_03290	8.26909	0.0107453	21.795	0.000169586	UOF15706.1	hypothetical protein
IEQ11_03665	8.22494	1.04518e-10	1.67633	0.189564		tRNA-Met
IEQ11_05190	8.11907	3.21692e-10	0.0581804	9.81059e-15	UOF16051.1	Hemin transport protein
IEQ11_14490	8.11027	1.08796e-64	1.22124	0.189352	UOF12968.1	S1 family peptidase
IEQ11_05185	8.0714	7.18874e-09	0.0848437	1.64482e-11	UOF16050.1	TonB-dependent hemoglobin/transferrin/lactoferrin family receptor
IEQ11_25325	7.99687	2.52896e-80	1.64038	3.80971e-05	UOF14990.1	hypothetical protein
IEQ11_16815	7.99605	1.27589e-48	44.6123	1.87284e-163	UOF13401.1	siderophore-interacting protein
IEQ11_06590	7.96574	3.36598e-85	8.49314	4.59858e-90	UOF16312.1	PAS domain S-box protein
IEQ11_16820	7.81046	6.41314e-56	34.4854	2.71094e-166	UOF13402.1	MipA/OmpV family protein
IEQ11_16685	7.80817	8.77006e-61	1.5083	0.00262924	UOF13375.1	hypothetical protein
IEQ11_10290	7.68516	8.20609e-69	4.02155	1.32928e-31	UOF16985.1	class III lanthipeptide
IEQ11_04780	7.60457	1.76128e-09	1.58429	0.236798	UOF15976.1	hypothetical protein
IEQ11_05170	7.56067	3.18201e-98	1.55554	3.24722e-05	UOF16048.1	hypothetical protein
IEQ11_01465	7.53599	1.44639e-10	0.993206	0.988182	UOF15364.1	DUF3526 domain-containing protein
IEQ11_07510	7.46	1.04175e-78	4.08331	1.50362e-38	UOF16486.1	hypothetical protein
IEQ11_18405	7.40171	9.64401e-47	1.75746	0.00019128	UOF13701.1	M20/M25/M40 family metallo-hydrolase
IEQ11_16695	7.3876	3.31149e-122	1.11219	0.314389	UOF13377.1	lysylphosphatidylglycerol synthase domain-containing protein
IEQ11_10300	7.34775	1.71524e-15	2.3584	0.00207796	UOF16987.1	ABC transporter ATP-binding protein/permease
IEQ11_10305	7.32575	9.05686e-14	2.41445	0.0028393	UOF16988.1	HlyD family efflux transporter periplasmic adaptor subunit
IEQ11_11610	7.27474	0.0410331	0.97396	0.984763	UOF17226.1	hypothetical protein
IEQ11_02450	7.26428	5.01329e-28	2.22971	3.26818e-05	UOF15544.1	hypothetical protein
IEQ11_09070	7.21508	6.49088e-48	1.77328	7.67894e-05	UOF16767.1	ferredoxin--NADP reductase
IEQ11_00745	7.17081	1.44527e-65	4.1415	6.62665e-34	UOF15228.1	hypothetical protein
IEQ11_01495	7.14953	4.2404e-12	1.97293	0.0376307	UOF15370.1	MFS transporter
IEQ11_12785	7.07167	0.0412131	2.53068	0.405966	UOF12649.1	hypothetical protein
IEQ11_04180	7.04868	3.04345e-99	1.45877	0.000139537	UOF15870.1	M23 family metallopeptidase
IEQ11_23305	7.03592	5.22251e-36	0.572077	0.00129327	UOF14610.1	TonB-dependent receptor
IEQ11_09030	6.98206	2.34602e-86	2.41662	4.49532e-18	UOF16759.1	MFS transporter
IEQ11_05195	6.94094	2.79278e-06	0.0965505	2.71017e-08	UOF16052.1	hypothetical protein
IEQ11_05395	6.9083	5.96438e-60	3.21057	7.49325e-22	UOF16092.1	TonB-dependent receptor
IEQ11_13220	6.89715	7.28258e-78	2.38922	2.46839e-16		M4 family metallopeptidase
IEQ11_02725	6.89094	7.68195e-34	1.50138	0.0266887	UOF15599.1	hypothetical protein
IEQ11_22580	6.70661	3.32157e-44	2.19346	4.35865e-08	UOF14472.1	hypothetical protein
IEQ11_02720	6.66758	1.25015e-07	1.44891	0.41617	UOF15598.1	hypothetical protein
IEQ11_01745	6.63155	6.02483e-09	6.19383	4.13884e-08	UOF15415.1	GNAT family N-acetyltransferase
IEQ11_16690	6.62625	5.75348e-79	1.72071	2.83882e-07	UOF13376.1	hypothetical protein
IEQ11_11315	6.59961	1.40622e-45	90.85	7.28914e-263	UOF17172.1	TonB-dependent receptor
IEQ11_09035	6.58972	3.69907e-57	1.79556	2.77826e-06	UOF16760.1	NADP-dependent oxidoreductase
IEQ11_23375	6.56585	0.00150151	5.28003	0.0074633		beta-lactamase family protein
IEQ11_06075	6.53533	0.0125579	3.59676	0.122588	UOF16214.1	DUF2878 domain-containing protein
IEQ11_09660	6.446	2.73934e-14	2.48752	0.000682786	UOF16875.1	acyltransferase family protein
IEQ11_12345	6.38792	5.79275e-73	2.21932	7.6915e-14	UOF17364.1	trypsin-like serine protease
IEQ11_09005	6.33253	4.0095e-10	3.30926	0.000139497	UOF16754.1	hypothetical protein
IEQ11_09060	6.29809	3.17779e-49	1.73751	3.23687e-05	UOF16765.1	sterol desaturase family protein
IEQ11_06135	6.29768	6.58902e-36	1.62116	0.00302597	UOF16224.1	FAD:protein FMN transferase
IEQ11_16810	6.28311	3.91858e-17	26.4951	2.13468e-53	UOF13400.1	DUF2252 family protein
IEQ11_18415	6.26096	2.23618e-93	1.87394	1.32793e-11	UOF13703.1	PKD domain-containing protein
IEQ11_19530	6.20946	2.19781e-30	1.01701	0.937494		prepilin-type N-terminal cleavage/methylation domain-containing protein
IEQ11_16795	6.17538	0.0136049	8.15921	0.00519112	UOF13397.1	hypothetical protein
IEQ11_22950	6.16739	3.94361e-13	1.7127	0.0640695	UOF14542.1	peptidogalycan biosysnthesis protein
IEQ11_04670	6.16334	0.0418941	7.41518	0.0298733	UOF17429.1	CoA transferase subunit A
IEQ11_12745	6.10068	3.02898e-15	7.69857	7.21245e-19	UOF12642.1	DUF4175 domain-containing protein
IEQ11_00790	6.07235	2.44955e-31	1.55521	0.0132639	UOF15237.1	family 20 glycosylhydrolase
IEQ11_11310	6.04031	6.62831e-33	36.3216	1.0534e-131	UOF17171.1	family 20 glycosylhydrolase
IEQ11_03170	6.03715	1.80828e-20	1.26101	0.340847	UOF15685.1	hypothetical protein
IEQ11_15570	6.03566	4.75193e-73	0.583019	2.21218e-06	UOF13168.1	S1 family peptidase
IEQ11_09625	5.98659	6.96742e-38	2.269	3.26211e-08	UOF16868.1	YadA-like family protein
IEQ11_24300	5.91867	2.93275e-38	3.51281	5.29373e-19	UOF14793.1	DUF2306 domain-containing protein
IEQ11_09045	5.91036	1.3197e-40	2.30512	1.47023e-09	UOF16762.1	NAD(P)/FAD-dependent oxidoreductase
IEQ11_25355	5.91028	1.65074e-66	6.54727	8.51757e-74	UOF14996.1	YcaO-like family protein
IEQ11_06650	5.89042	4.11999e-19	8.36765	9.45758e-27	UOF16324.1	NmrA/HSCARG family protein
IEQ11_11365	5.84368	0.0230125	4.24987	0.0829694	UOF17181.1	4-oxalomesaconate tautomerase
IEQ11_09050	5.79427	5.85263e-57	2.13478	3.29172e-11	UOF16763.1	NAD(P)/FAD-dependent oxidoreductase
IEQ11_05405	5.71793	1.72021e-94	5.61417	3.82982e-92	UOF16094.1	TonB-dependent receptor
IEQ11_06125	5.66315	3.16567e-19	1.23628	0.390553	UOF16222.1	Imm1 family immunity protein
IEQ11_13215	5.6573	3.29855e-43	1.07409	0.663557	UOF12730.1	M4 family metallopeptidase
IEQ11_23015	5.64182	1.00982e-09	1.62998	0.146972	UOF14555.1	MFS transporter
IEQ11_13225	5.56344	9.06811e-59	1.84472	3.54985e-08	UOF17511.1	proprotein convertase P-domain-containing protein
IEQ11_03165	5.55933	1.42857e-36	1.45253	0.0135227	UOF15684.1	hypothetical protein
IEQ11_09080	5.54107	1.04542e-34	3.00801	1.9722e-14	UOF16769.1	TonB-dependent receptor
IEQ11_00680	5.53105	2.10978e-24	4.48884	1.84533e-18	UOF17629.1	bifunctional 4-hydroxy-2-oxoglutarate aldolase/2-dehydro-3-deoxy-phosphogluconate aldolase
IEQ11_00655	5.52382	2.80097e-68	3.3145	4.13298e-33	UOF15211.1	GntR family transcriptional regulator
IEQ11_01385	5.51181	9.39162e-25	4.57231	2.77935e-19	UOF15349.1	X-Pro dipeptidyl-peptidase
IEQ11_01775	5.50346	1.09554e-30	1.95552	2.13239e-05	UOF17639.1	YeiH family protein
IEQ11_18955	5.38319	0.0296087	4.19619	0.083487	UOF13799.1	response regulator
IEQ11_25360	5.38	9.76413e-21	8.14516	2.63319e-31	UOF14997.1	hypothetical protein
IEQ11_24230	5.32759	9.74067e-73	1.18828	0.115004	UOF14780.1	M64 family metallopeptidase
IEQ11_04225	5.32479	8.18792e-34	5.62235	1.98375e-35	UOF15879.1	sterol desaturase family protein
IEQ11_25350	5.31894	4.80479e-33	4.28024	1.62524e-24	UOF14995.1	WG repeat-containing protein
IEQ11_00645	5.31413	8.49404e-48	3.42638	8.71265e-26	UOF15210.1	N-acetylglucosamine-6-phosphate deacetylase
IEQ11_11570	5.29514	0.0375762	1.27868	0.820345	UOF17218.1	biopolymer transporter ExbD
IEQ11_09605	5.28959	1.68456e-09	11.5663	2.6694e-19	UOF16864.1	hypothetical protein
IEQ11_22385	5.25162	4.80817e-25	1.64554	0.00611542	UOF14436.1	hypothetical protein
IEQ11_02845	5.24769	1.03104e-75	1.98441	3.68221e-13	UOF15622.1	type 2 lanthipeptide synthetase LanM family protein
IEQ11_07660	5.24555	1.47615e-30	4.11214	3.99462e-22	UOF16514.1	S8 family serine peptidase
IEQ11_02825	5.23589	0.00647269	3.68558	0.0460854	UOF15618.1	alpha/beta hydrolase
IEQ11_01740	5.21415	1.61063e-06	4.51501	2.27205e-05	UOF15414.1	hypothetical protein
IEQ11_22585	5.17179	3.97524e-17	1.6751	0.0188019	UOF17600.1	H-NS histone family protein
IEQ11_04850	5.16873	2.60686e-50	1.34747	0.0184454	UOF15989.1	GNAT family N-acetyltransferase
IEQ11_02850	5.09989	3.23181e-38	2.26191	4.1115e-10	UOF15623.1	DUF6229 family protein
IEQ11_05045	5.06392	2.47978e-30	3.56142	1.29758e-18	UOF16024.1	methylenetetrahydrofolate reductase [NAD(P)H]
IEQ11_03285	5.01268	2.36533e-13	10.4194	2.75291e-27	UOF15705.1	hypothetical protein
IEQ11_03295	5.00112	1.51398e-05	8.5415	6.68521e-09	UOF15707.1	hypothetical protein
IEQ11_19155	4.98891	6.37392e-20	0.578997	0.0123885	UOF13838.1	sensor histidine kinase
IEQ11_19535	4.96397	3.58756e-26	1.03525	0.863741	UOF17570.1	pilin
IEQ11_17340	4.95281	1.03718e-22	2.74246	2.65643e-09	UOF13499.1	OFA family MFS transporter
IEQ11_03115	4.9515	1.13924e-75	1.20906	0.0596308	UOF15674.1	glycosyltransferase
IEQ11_02840	4.95022	9.35608e-14	1.46765	0.138115	UOF15621.1	M13 family metallopeptidase
IEQ11_23095	4.8954	8.72823e-31	0.550729	0.000304144	UOF14571.1	TetR/AcrR family transcriptional regulator
IEQ11_22390	4.87304	2.14857e-48	1.67338	1.12476e-05	UOF14437.1	hypothetical protein
IEQ11_00740	4.78791	1.01755e-28	2.74277	6.316e-12	UOF15227.1	gamma-glutamylcyclotransferase
IEQ11_07275	4.75772	0.0491655	5.78985	0.0316195	UOF16442.1	hypothetical protein
IEQ11_01780	4.74783	2.20431e-15	1.37782	0.177094	UOF15421.1	zinc-dependent metalloprotease
IEQ11_23110	4.73789	3.90293e-43	0.939992	0.687773	UOF14574.1	patatin-like phospholipase family protein
IEQ11_02240	4.73693	2.62762e-47	2.36731	9.81059e-15	UOF15504.1	TonB-dependent receptor
IEQ11_09040	4.71951	2.4281e-31	2.02677	3.75093e-07	UOF16761.1	NAD(P)/FAD-dependent oxidoreductase
IEQ11_08210	4.71063	2.81217e-49	1.11153	0.419979	UOF16614.1	hypothetical protein
IEQ11_01450	4.70566	0.000157161	0.574229	0.244919	UOF15361.1	TonB-dependent siderophore receptor
IEQ11_06715	4.69926	9.15185e-09	1.36008	0.357849	UOF16336.1	pectate lyase
IEQ11_09000	4.69431	3.45108e-22	2.8409	3.04483e-10	UOF16753.1	hypothetical protein
IEQ11_06510	4.69334	0.0843817	13.1519	0.0032342	UOF16296.1	hypothetical protein
IEQ11_10310	4.6861	1.68841e-08	1.8808	0.0405101	UOF16989.1	ABC transporter ATP-binding protein
IEQ11_00675	4.6449	1.95565e-42	3.95035	1.68032e-33	UOF15215.1	HAD family hydrolase
IEQ11_18635	4.64065	0.215689	14.3239	0.0242726	UOF13741.1	hypothetical protein
IEQ11_19140	4.63394	1.16437e-66	1.19178	0.0907605	UOF13835.1	glycoside hydrolase family 6 protein
IEQ11_12915	4.62891	5.61432e-20	4.39834	2.14773e-18	UOF12674.1	metalloregulator ArsR/SmtB family transcription factor
IEQ11_24845	4.62328	1.57772e-06	7.83019	8.14971e-11	UOF14900.1	beta-1,3-glucanase family protein
IEQ11_02455	4.6111	1.12713e-21	1.97972	7.20879e-05	UOF15545.1	cupin domain-containing protein
IEQ11_25335	4.6017	7.78835e-11	2.50345	0.000271337	UOF14992.1	histidine kinase
IEQ11_01310	4.59324	4.30768e-49	1.62355	1.69783e-05	UOF15334.1	hypothetical protein
IEQ11_03935	4.58783	4.86584e-39	1.38845	0.0113616	UOF15824.1	endonuclease
IEQ11_12925	4.58053	1.29528e-23	3.38982	3.0473e-15	UOF12676.1	methionine synthase
IEQ11_22985	4.53925	0.00374548	2.81891	0.0702843	UOF14549.1	glycosyltransferase
IEQ11_00665	4.53394	2.60013e-47	2.82971	1.90476e-22	UOF15213.1	6-phosphogluconolactonase
IEQ11_06025	4.52607	1.88632e-23	3.09522	3.1315e-13	UOF16206.1	LysR family transcriptional regulator
IEQ11_18420	4.4488	7.83318e-23	2.17982	1.37777e-06	UOF13704.1	PKD domain-containing protein
IEQ11_03750	4.44818	3.09636e-26	1.12117	0.519141	UOF15790.1	MFS transporter
IEQ11_20625	4.42786	1.78764e-37	3.95292	1.21701e-31	UOF14107.1	hypothetical protein
IEQ11_19160	4.42142	4.12049e-13	0.845133	0.548172	UOF13839.1	ABC transporter substrate-binding protein
IEQ11_11045	4.36783	1.04126e-45	4.45049	2.88743e-46	UOF17122.1	GbsR/MarR family transcriptional regulator
IEQ11_18480	4.36126	3.90486e-14	2.03392	0.000837853	UOF13713.1	S8 family serine peptidase
IEQ11_00225	4.36065	0.183629	10.058	0.034164	UOF15130.1	hypothetical protein
IEQ11_22465	4.35697	1.44516e-29	5.58648	1.18572e-39	UOF14451.1	hypothetical protein
IEQ11_25515	4.35098	3.2158e-07	3.55799	2.20064e-05	UOF15025.1	hypothetical protein
IEQ11_14690	4.31557	2.50022e-07	6.7728	1.17093e-11	UOF13007.1	hypothetical protein
IEQ11_05910	4.25988	4.31598e-13	1.20332	0.471731	UOF16184.1	tetratricopeptide repeat protein
IEQ11_24945	4.2531	6.83377e-59	0.61144	8.29628e-07	UOF14919.1	hypothetical protein
IEQ11_07440	4.25281	0.0153071	4.75967	0.0110925	UOF16474.1	Com family DNA-binding transcriptional regulator
IEQ11_24345	4.24113	5.54981e-33	1.34789	0.0307496	UOF14802.1	hypothetical protein
IEQ11_03120	4.22045	2.02732e-74	1.19118	0.0530492	UOF15675.1	condensation domain-containing protein
IEQ11_12920	4.21761	7.87388e-33	2.81076	5.52226e-17	UOF12675.1	homocysteine S-methyltransferase family protein
IEQ11_12530	4.21429	6.80007e-51	1.67786	3.65751e-07	UOF17397.1	hypothetical protein
IEQ11_18650	4.20727	7.17628e-13	57.1257	3.763e-100	UOF13744.1	PKD domain-containing protein
IEQ11_22060	4.20015	7.99792e-11	3.53526	2.82657e-08	UOF14373.1	hypothetical protein
IEQ11_21395	4.18988	0.0155041	2.6001	0.144588	UOF14251.1	cysteine hydrolase
IEQ11_22460	4.18788	1.03227e-07	4.32441	9.35366e-08	UOF14450.1	hypothetical protein
IEQ11_14285	4.18089	0.00449378	2.41153	0.11679		TetR/AcrR family transcriptional regulator
IEQ11_02855	4.17976	1.45976e-50	0.512361	5.07771e-11	UOF15624.1	hypothetical protein
IEQ11_20825	4.17444	9.50424e-07	7.93115	6.02376e-13	UOF14144.1	alpha/beta hydrolase
IEQ11_11305	4.17101	1.3131e-26	23.1976	9.96802e-128	UOF17488.1	GH92 family glycosyl hydrolase
IEQ11_24025	4.16152	7.64473e-06	1.07094	0.875245	UOF14742.1	hypothetical protein
IEQ11_15340	4.14368	3.11952e-10	2.16517	0.00174364	UOF13128.1	sigma-70 family RNA polymerase sigma factor
IEQ11_05670	4.137	1.25444e-08	6.53226	3.94247e-14	UOF16141.1	triacylglycerol lipase
IEQ11_02195	4.13449	1.94149e-30	3.60377	1.40964e-24	UOF15495.1	TonB-dependent receptor
IEQ11_23170	4.11566	8.76759e-06	2.09376	0.0372009	UOF14585.1	hypothetical protein
IEQ11_00670	4.11321	4.18534e-35	3.01946	2.172e-21	UOF15214.1	phosphogluconate dehydratase
IEQ11_21145	4.08589	8.39063e-18	1.28861	0.193638	UOF14206.1	hypothetical protein
IEQ11_00890	4.07724	3.57295e-17	1.31808	0.164432	UOF15255.1	2OG-Fe(II) oxygenase
IEQ11_03160	4.04573	2.61321e-44	1.07338	0.575318	UOF15683.1	DUF6531 domain-containing protein
IEQ11_01335	4.04552	1.54269e-07	1.6331	0.113902	UOF15339.1	hypothetical protein
IEQ11_25310	4.02892	1.40327e-11	1.6548	0.0323054	UOF14987.1	hypothetical protein
IEQ11_24615	4.00767	1.99991e-16	5.19759	1.7628e-22	UOF14854.1	hypothetical protein
IEQ11_22395	4.00532	1.08002e-32	2.077	1.41247e-09	UOF14438.1	hypothetical protein
IEQ11_14685	3.98095	0.0334218	2.73848	0.157183	UOF13006.1	hypothetical protein
IEQ11_03420	3.96435	4.36127e-11	0.701943	0.179595	UOF15730.1	DUF2061 domain-containing protein
IEQ11_17145	3.9565	2.41953e-23	1.08648	0.650173	UOF13462.1	M4 family metallopeptidase
IEQ11_24910	3.95102	8.05228e-11	1.8186	0.0101778	UOF14912.1	hypothetical protein
IEQ11_01135	3.9332	6.50688e-05	2.55274	0.0111235	UOF15300.1	hypothetical protein
IEQ11_14385	3.93018	2.80605e-05	0.644808	0.302809	UOF12948.1	hypothetical protein
IEQ11_07675	3.9039	0.00382348	0.93633	0.920506		tRNA-Phe
IEQ11_10280	3.88237	1.14368e-05	0.729565	0.419238	UOF16983.1	LysE family transporter
IEQ11_23410	3.88051	1.45378e-17	2.80374	2.77396e-10	UOF14627.1	type 2 lanthipeptide synthetase LanM
IEQ11_06140	3.84884	2.93701e-20	1.31436	0.101713	UOF16225.1	DUF4198 domain-containing protein
IEQ11_06130	3.84735	7.24263e-20	0.993699	0.976063	UOF16223.1	sulfite reductase subunit alpha
IEQ11_17235	3.83533	3.82145e-16	1.5421	0.0200225	UOF13479.1	hypothetical protein
IEQ11_00650	3.8305	2.88655e-36	2.4502	2.90396e-16	UOF17628.1	SIS domain-containing protein
IEQ11_09055	3.82092	3.38469e-30	1.43579	0.00449346	UOF16764.1	HSAF biosynthetic non-ribosomal peptide synthetase/polyketide synthase
IEQ11_22570	3.80877	4.87546e-18	3.35866	1.45607e-14	UOF14470.1	hypothetical protein
IEQ11_18410	3.79712	7.05155e-41	1.67632	7.92184e-07	UOF13702.1	PKD domain-containing protein
IEQ11_19145	3.79233	5.30521e-13	0.553999	0.00916666	UOF13836.1	hypothetical protein
IEQ11_07355	3.78087	0.0050487	1.71163	0.332837	UOF16458.1	hypothetical protein
IEQ11_05050	3.77894	1.75701e-25	1.60259	0.000712425	UOF16025.1	GNAT family N-acetyltransferase
IEQ11_02750	3.77855	3.46586e-16	3.29139	8.85886e-13	UOF15603.1	hypothetical protein
IEQ11_08860	3.76812	9.8053e-18	9.30086	1.0057e-48	UOF16726.1	hypothetical protein
IEQ11_23420	3.7543	2.85471e-26	3.90983	2.14635e-27	UOF14629.1	hypothetical protein
IEQ11_16635	3.73238	0.00016374	3.56553	0.000431172	UOF13365.1	hypothetical protein
IEQ11_18680	3.72915	1.59728e-48	1.54701	6.33347e-06	UOF13749.1	hypothetical protein
IEQ11_23415	3.71897	8.98012e-26	4.16805	8.54621e-30	UOF14628.1	hypothetical protein
IEQ11_06145	3.70989	7.99974e-22	1.19661	0.267023	UOF16226.1	DUF2271 domain-containing protein
IEQ11_20740	3.70959	4.79193e-10	3.50426	5.71023e-09	UOF14128.1	hypothetical protein
IEQ11_15495	3.70754	5.26284e-06	0.794552	0.555741	UOF13156.1	hypothetical protein
IEQ11_19120	3.68993	5.17687e-34	1.30399	0.0298619	UOF13831.1	hypothetical protein
IEQ11_04175	3.67627	3.00343e-28	1.93405	1.05917e-07	UOF15869.1	YbhB/YbcL family Raf kinase inhibitor-like protein
IEQ11_15335	3.6576	2.83274e-08	1.57089	0.0945631	UOF13127.1	anti-sigma factor
IEQ11_19150	3.65759	1.11639e-19	0.50821	4.42074e-05	UOF13837.1	response regulator transcription factor
IEQ11_08095	3.65048	8.73074e-15	4.31846	2.88229e-18	UOF16597.1	hypothetical protein
IEQ11_00880	3.62631	0.00780988	1.91484	0.24204	UOF15254.1	P-II family nitrogen regulator
IEQ11_24630	3.59639	5.46281e-06	2.67912	0.000929454	UOF14857.1	beta-lactamase family protein
IEQ11_14210	3.59335	8.35005e-16	0.478168	6.53318e-05	UOF12914.1	DUF4189 domain-containing protein
IEQ11_09010	3.58721	2.98931e-08	2.80219	1.93351e-05	UOF16755.1	apolipoprotein N-acyltransferase
IEQ11_25375	3.58715	2.73562e-39	2.36298	7.60466e-18	UOF15000.1	M4 family metallopeptidase
IEQ11_03280	3.5782	0.00898749	6.4057	0.000118144	UOF17416.1	hypothetical protein
IEQ11_12650	3.56272	5.69543e-39	0.974157	0.841087	UOF12623.1	methyltransferase domain-containing protein
IEQ11_24390	3.55953	8.57137e-06	2.76352	0.000727356		IS3 family transposase
IEQ11_21240	3.55391	2.16919e-34	1.28754	0.03081	UOF14222.1	GEVED domain-containing protein
IEQ11_00800	3.54212	6.33967e-29	1.31619	0.0329893	UOF15239.1	glucokinase
IEQ11_19285	3.52153	1.11857e-41	1.39344	0.000959098	UOF13862.1	LamG domain-containing protein
IEQ11_06030	3.48939	0.000243176	3.46202	0.00040821	UOF16207.1	phosphoadenylyl-sulfate reductase
IEQ11_04260	3.48218	5.51684e-50	1.07206	0.506348		sodium-translocating pyrophosphatase
IEQ11_19420	3.4702	8.90578e-26	2.28354	1.94473e-11	UOF13885.1	amidohydrolase family protein
IEQ11_03090	3.46161	1.91175e-06	0.691701	0.257199	UOF15669.1	hypothetical protein
IEQ11_20700	3.46146	0.0169688	0.691977	0.588467	UOF14121.1	hypothetical protein
IEQ11_00755	3.44075	0.00231003	2.36246	0.0512705	UOF15230.1	DUF2974 domain-containing protein
IEQ11_13650	3.43077	4.7795e-15	0.741597	0.115179	UOF12811.1	DUF5671 domain-containing protein
IEQ11_07380	3.42274	0.00647057	5.24175	0.000236719	UOF16463.1	phage tail protein
IEQ11_25580	3.42077	0.00696142	4.91137	0.000498231	UOF15038.1	hypothetical protein
IEQ11_24970	3.40806	0.0260593	3.72612	0.0209362	UOF14924.1	MBL fold metallo-hydrolase
IEQ11_06865	3.38109	1.61327e-09	4.71596	1.49803e-14	UOF16365.1	NPCBM/NEW2 domain-containing protein
IEQ11_06020	3.36871	0.00224865	2.02767	0.11309	UOF16205.1	siroheme synthase CysG
IEQ11_11300	3.34669	3.09774e-34	12.4444	2.02102e-147	UOF17170.1	TonB-dependent receptor
IEQ11_02495	3.34108	5.85812e-06	3.40739	6.86131e-06	UOF15553.1	hypothetical protein
IEQ11_16710	3.33637	1.52082e-28	0.664176	0.000518139	UOF13380.1	hypothetical protein
IEQ11_03155	3.32576	7.29322e-27	1.23185	0.104211	UOF15682.1	hypothetical protein
IEQ11_02570	3.31244	0.00612813	1.97396	0.16761	UOF15568.1	porin
IEQ11_00980	3.30866	1.04969e-17	1.60103	0.00210097	UOF15269.1	ATP-binding protein
IEQ11_04185	3.30771	9.56188e-45	0.846824	0.0928759	UOF15871.1	hypothetical protein
IEQ11_01460	3.30433	3.22013e-05	0.282419	0.000367306	UOF15363.1	DUF3526 domain-containing protein
IEQ11_16850	3.27802	1.01256e-26	2.2201	4.0797e-12	UOF13408.1	phospholipase
IEQ11_10315	3.27465	2.37662e-08	1.69076	0.0275948	UOF16990.1	ADOP family duplicated permease
IEQ11_17450	3.27273	1.05673e-06	2.12762	0.00399434	UOF13519.1	SRPBCC family protein
IEQ11_07350	3.27266	0.0210636	2.96206	0.0457231	UOF16457.1	phage baseplate assembly protein V
IEQ11_04230	3.27227	8.9247e-12	6.66812	7.71382e-29	UOF15880.1	discoidin domain-containing protein
IEQ11_01055	3.27049	0.00019532	3.03758	0.000771189	UOF15284.1	hypothetical protein
IEQ11_06950	3.26459	4.97112e-10	2.5096	3.45767e-06	UOF16381.1	YbdD/YjiX family protein
IEQ11_24225	3.24588	0.00205168	1.9869	0.10789	UOF17614.1	ComF family protein
IEQ11_00795	3.24507	2.17544e-26	1.924	1.2869e-08	UOF15238.1	TonB-dependent receptor
IEQ11_24290	3.24349	1.38092e-15	1.97983	1.07657e-05	UOF14791.1	hypothetical protein
IEQ11_10245	3.24074	3.85611e-14	2.18834	1.37777e-06	UOF16976.1	hypothetical protein
IEQ11_14095	3.21865	5.10389e-09	4.72613	5.50294e-15	UOF12891.1	tail fiber protein
IEQ11_10020	3.21741	1.0668e-16	1.27033	0.149464	UOF16936.1	hypothetical protein
IEQ11_01315	3.21206	6.8927e-27	1.70624	4.09823e-06	UOF15335.1	hypothetical protein
IEQ11_19165	3.20994	5.13893e-07	1.38694	0.240404	UOF13840.1	hypothetical protein
IEQ11_08080	3.20799	6.25872e-20	1.95814	6.22552e-07	UOF16594.1	amidohydrolase family protein
IEQ11_24655	3.20592	1.87042e-21	1.5324	0.00158447	UOF14862.1	hypothetical protein
IEQ11_06775	3.20504	0.00116991	2.5424	0.0146695	UOF16348.1	rhamnogalacturonan acetylesterase
IEQ11_07080	3.20235	4.02091e-11	1.31744	0.189394	UOF16406.1	hypothetical protein
IEQ11_00230	3.20196	6.85815e-05	7.83765	3.70802e-13	UOF15131.1	hypothetical protein
IEQ11_20965	3.20108	2.52468e-28	2.74806	5.14305e-21	UOF14171.1	YcaO-like family protein
IEQ11_19135	3.19821	1.717e-07	1.04967	0.872881	UOF13834.1	hypothetical protein
IEQ11_11905	3.19134	5.33031e-10	1.42385	0.10202	UOF17281.1	type IV secretion system protein
IEQ11_20735	3.18799	2.3676e-08	6.21905	2.66803e-19	UOF14127.1	hypothetical protein
IEQ11_09990	3.18079	0.00453921	4.29662	0.000383884	UOF16930.1	hypothetical protein
IEQ11_11635	3.17884	7.99326e-15	1.59821	0.0043875	UOF17229.1	TorF family putative porin
IEQ11_04335	3.17711	4.56776e-12	0.411752	3.54365e-07	UOF15898.1	TonB-dependent siderophore receptor
IEQ11_18445	3.17563	2.80121e-07	1.28202	0.36943	UOF13709.1	S8 family serine peptidase
IEQ11_24605	3.17506	7.23329e-23	1.83329	1.22533e-06	UOF14852.1	arsenic resistance N-acetyltransferase ArsN2
IEQ11_22690	3.1716	2.48266e-16	16.9582	3.7879e-96	UOF14492.1	carbohydrate kinase
IEQ11_09025	3.16773	2.78718e-08	1.57004	0.0554368	UOF16758.1	hypothetical protein
IEQ11_05505	3.15985	3.0137e-07	3.42953	6.52971e-08	UOF16110.1	hypothetical protein
IEQ11_08595	3.15612	7.17085e-33	0.689686	0.000315675	UOF16681.1	serine protease
IEQ11_20900	3.15554	7.90841e-32	0.933682	0.58749	UOF14159.1	glutathione S-transferase family protein
IEQ11_22875	3.15073	4.27955e-07	1.81625	0.0163746	UOF14528.1	DUF4286 family protein
IEQ11_25720	3.14518	1.20872e-05	4.91369	8.27233e-10	UOF15063.1	hypothetical protein
IEQ11_04255	3.11051	1.39455e-20	1.12046	0.443309	UOF17426.1	OmpA family protein
IEQ11_00975	3.10405	8.12945e-14	1.97945	2.27605e-05		response regulator
IEQ11_24560	3.10388	1.55746e-16	3.03864	1.48879e-15	UOF14843.1	DUF4844 domain-containing protein
IEQ11_22980	3.10346	0.0395251	2.4498	0.132957	UOF14548.1	hypothetical protein
IEQ11_22695	3.09481	8.53239e-22	17.1756	5.73497e-138	UOF14493.1	AGE family epimerase/isomerase
IEQ11_03845	3.08314	6.17925e-13	1.43668	0.0386824	UOF15809.1	DNA-binding transcriptional regulator Fis
IEQ11_18435	3.07851	1.88741e-05	1.23977	0.511837	UOF13707.1	S8 family serine peptidase
IEQ11_22315	3.07261	6.40704e-42	2.21766	3.70828e-21	UOF14422.1	type 2 lanthipeptide synthetase LanM family protein
IEQ11_06660	3.07009	2.92638e-27	1.61176	1.46073e-05	UOF16326.1	TetR/AcrR family transcriptional regulator
IEQ11_23020	3.06628	9.44792e-17	0.772645	0.098425	UOF14556.1	hypothetical protein
IEQ11_02235	3.04739	1.61315e-28	2.4399	2.57163e-18	UOF15503.1	TonB-dependent receptor
IEQ11_20040	3.0472	1.65709e-16	1.39196	0.0302743	UOF13995.1	glycoside hydrolase family 16 protein
IEQ11_18460	3.04214	9.25076e-06	1.43546	0.222636		S8 family serine peptidase
IEQ11_06885	3.0342	3.28573e-39	0.635402	3.5514e-07	UOF16369.1	carbohydrate-binding protein
IEQ11_12525	3.02516	4.66111e-24	0.931401	0.623084	UOF17396.1	polymorphic toxin type 46 domain-containing protein
IEQ11_01390	3.02343	0.000859902	1.63967	0.192471	UOF15350.1	hypothetical protein
IEQ11_24310	3.02301	3.928e-17	1.91234	2.62082e-06	UOF14795.1	hypothetical protein
IEQ11_22070	3.01956	1.99359e-13	1.72367	0.000755096	UOF14375.1	ECF-type sigma factor
IEQ11_23785	3.01756	8.18025e-08	2.36087	6.94215e-05	UOF14697.1	endonuclease domain-containing protein
IEQ11_00660	3.01544	2.41339e-28	1.96118	5.92548e-11	UOF15212.1	glucose-6-phosphate dehydrogenase
IEQ11_14480	3.01294	9.99592e-19	0.390831	1.1061e-11	UOF12966.1	TonB-dependent siderophore receptor
IEQ11_24595	3.00436	3.92804e-21	1.56181	0.000392472	UOF14850.1	hypothetical protein
IEQ11_03125	3.00075	5.17419e-33	0.717208	0.000780518	UOF15676.1	N-acetylmuramoyl-L-alanine amidase
IEQ11_22175	2.99523	1.11357e-08	1.29923	0.253399	UOF14396.1	LysR family transcriptional regulator
IEQ11_14175	2.98993	1.74377e-05	1.10382	0.773301	UOF12907.1	M48 family metallopeptidase
IEQ11_24600	2.98177	4.24479e-31	1.53718	1.58207e-05	UOF14851.1	cupin domain-containing protein
IEQ11_24315	2.97631	2.08835e-17	2.05066	7.00314e-08	UOF14796.1	hypothetical protein
IEQ11_12655	2.96055	3.53697e-16	1.60523	0.00081239	UOF12624.1	hypothetical protein
IEQ11_16060	2.96004	5.13559e-07	2.10715	0.00118657	UOF13258.1	ImmA/IrrE family metallo-endopeptidase
IEQ11_12760	2.95712	7.16958e-16	4.03894	1.93002e-25	UOF12645.1	MoxR family ATPase
IEQ11_21830	2.95403	0.000698011	2.0009	0.0477974	UOF14331.1	DUF418 domain-containing protein
IEQ11_22490	2.95146	6.86273e-19	2.82672	4.21508e-17	UOF14456.1	LacI family transcriptional regulator
IEQ11_01750	2.95136	1.36745e-05	3.49017	6.75174e-07	UOF15416.1	FAD-binding oxidoreductase
IEQ11_17660	2.94855	0.000140653	1.22755	0.549519	UOF13560.1	TonB-dependent receptor
IEQ11_01260	2.94642	2.00032e-05	2.18445	0.00379907	UOF15324.1	hypothetical protein
IEQ11_22685	2.93418	6.44042e-19	15.2348	3.22981e-119	UOF14491.1	L-fucose:H+ symporter permease
IEQ11_04490	2.92609	6.64497e-26	1.17177	0.186695	UOF15922.1	VOC family protein
IEQ11_15490	2.92547	1.28103e-38	1.98949	4.53199e-16	UOF13155.1	S8 family serine peptidase
IEQ11_12665	2.92082	2.52808e-23	0.646669	0.000144598	UOF12626.1	HEXXH motif-containing putative peptide modification protein
IEQ11_25340	2.91984	0.000647643	1.69348	0.13727	UOF14993.1	LytTR family DNA-binding domain-containing protein
IEQ11_23760	2.91873	1.31118e-11	1.74513	0.00115543	UOF14692.1	PAS-domain containing protein
IEQ11_06710	2.91872	4.767e-09	1.31964	0.203191	UOF16335.1	hypothetical protein
IEQ11_16900	2.91481	1.63832e-06	1.34712	0.256983	UOF13417.1	hypothetical protein
IEQ11_19435	2.91323	2.81037e-07	1.16336	0.575055	UOF13888.1	hypothetical protein
IEQ11_05915	2.89523	2.29722e-06	0.800235	0.435957	UOF16185.1	hypothetical protein
IEQ11_12850	2.8895	0.00013678	1.3982	0.314041	UOF17506.1	hypothetical protein
IEQ11_15075	2.88591	0.030987	4.36	0.00267079	UOF13078.1	N-acetylmuramidase family protein
IEQ11_14010	2.88337	1.46295e-05	1.527	0.131958	UOF12877.1	hypothetical protein
IEQ11_07485	2.87883	1.87333e-20	1.08883	0.555819	UOF16483.1	PilX N-terminal domain-containing pilus assembly protein
IEQ11_07590	2.87708	4.99205e-07	0.649621	0.0752695	UOF16500.1	hypothetical protein
IEQ11_17305	2.87252	2.80035e-21	2.68381	2.57991e-18	UOF13492.1	spermidine N1-acetyltransferase
IEQ11_03080	2.86943	9.72726e-25	1.61657	9.43125e-06	UOF15667.1	hypothetical protein
IEQ11_12855	2.86147	0.00166125	1.5904	0.2293	UOF12662.1	DUF4785 family protein
IEQ11_02200	2.85952	0.00452253	2.15623	0.0558654	UOF15496.1	transglycosylase SLT domain-containing protein
IEQ11_09745	2.85721	1.23246e-20	0.554775	4.85301e-07	UOF16892.1	M35 family metallo-endopeptidase
IEQ11_12340	2.8509	1.7911e-13	0.871955	0.434239	UOF17363.1	hypothetical protein
IEQ11_05250	2.83836	2.32234e-17	0.879567	0.395997	UOF16063.1	hypothetical protein
IEQ11_25190	2.83691	5.90208e-08	1.15632	0.544925	UOF14965.1	hypothetical protein
IEQ11_18465	2.83313	5.08558e-13	0.868878	0.441419	UOF13710.1	S8 family serine peptidase
IEQ11_01065	2.82788	0.0046275	0.339685	0.00524044	UOF15286.1	hypothetical protein
IEQ11_03250	2.82528	3.39987e-19	1.6468	5.60208e-05	UOF15699.1	polysaccharide deacetylase family protein
IEQ11_11320	2.8211	1.15778e-09	34.3866	1.80581e-108	UOF17173.1	glycoside hydrolase family 2 protein
IEQ11_23965	2.81707	3.77602e-09	1.82539	0.00143564	UOF14730.1	YdcH family protein
IEQ11_25185	2.81695	7.67368e-14	1.37878	0.0385613	UOF14964.1	hypothetical protein
IEQ11_17240	2.81692	2.72359e-22	1.1415	0.309379	UOF13480.1	dicarboxylate/amino acid:cation symporter
IEQ11_25195	2.81682	3.23618e-30	1.28655	0.0127824	UOF14966.1	peptidoglycan-binding protein
IEQ11_08075	2.80974	0.0288983	2.21371	0.12165	UOF16593.1	hypothetical protein
IEQ11_04540	2.80944	5.44854e-17	1.71377	4.12136e-05	UOF15932.1	TonB-dependent receptor
IEQ11_10090	2.80546	4.13913e-22	1.30171	0.0272307	UOF16949.1	nucleotide sugar dehydrogenase
IEQ11_18425	2.80354	1.02315e-08	1.352	0.153698	UOF13705.1	M12 family metallo-peptidase
IEQ11_09655	2.80242	3.20398e-30	0.984273	0.895725	UOF16874.1	glutathione peroxidase
IEQ11_24950	2.80007	1.42654e-18	1.10259	0.504968	UOF14920.1	hypothetical protein
IEQ11_07965	2.78799	5.11382e-06	2.35526	0.000267509	UOF16573.1	hypothetical protein
IEQ11_18455	2.78739	0.0491655	1.5745	0.458088		S8 family serine peptidase
IEQ11_08970	2.78442	3.07271e-07	2.15315	0.000267361	UOF16748.1	hypothetical protein
IEQ11_09085	2.76096	0.000143213	1.9885	0.0174299	UOF16770.1	hypothetical protein
IEQ11_02730	2.75973	0.000183251	0.810949	0.553463	UOF17413.1	VOC family protein
IEQ11_02830	2.75865	1.00743e-05	1.82576	0.0162083	UOF15619.1	AMP-binding protein
IEQ11_14465	2.75189	4.97765e-34	1.30282	0.00374347	UOF12963.1	polysaccharide lyase beta-sandwich domain-containing protein
IEQ11_20620	2.75158	7.08123e-26	1.8343	1.59479e-09	UOF14106.1	YcaO-like family protein
IEQ11_11065	2.74635	1.10588e-05	1.59514	0.0711822	UOF17126.1	RES family NAD+ phosphorylase
IEQ11_07495	2.7453	5.34214e-19	0.928518	0.607124	UOF16485.1	type IV pilin protein
IEQ11_22475	2.73755	7.4679e-06	2.04223	0.00277618	UOF14453.1	hypothetical protein
IEQ11_00985	2.73237	1.36509e-09	1.17383	0.428753	UOF15270.1	flagellar biosynthetic protein FliO
IEQ11_12660	2.728	1.18106e-20	0.769699	0.03044	UOF12625.1	hypothetical protein
IEQ11_11380	2.72611	0.00230288	2.0696	0.0410487	UOF17184.1	ABC transporter permease
IEQ11_06505	2.72023	0.0297613	4.96912	0.000387642	UOF16295.1	FliI/YscN family ATPase
IEQ11_00400	2.71301	2.29143e-06	1.24004	0.404247	UOF15164.1	hypothetical protein
IEQ11_25640	2.70864	6.74605e-06	1.93282	0.00547411		fimbrial protein
IEQ11_05040	2.7072	1.12713e-21	0.702094	0.00153704	UOF16023.1	zinc-dependent metalloprotease
IEQ11_24915	2.7069	5.06099e-10	1.69177	0.00252491	UOF14913.1	hypothetical protein
IEQ11_24295	2.69108	1.41782e-15	1.39106	0.0160828	UOF14792.1	hypothetical protein
IEQ11_06780	2.69065	4.43746e-08	2.33475	6.40714e-06	UOF16349.1	TonB-dependent receptor
IEQ11_04620	2.68727	8.28798e-28	0.964295	0.76079	UOF15948.1	type IV pilus secretin PilQ
IEQ11_07955	2.6834	1.58958e-07	3.73242	2.07959e-12	UOF16571.1	DUF3304 domain-containing protein
IEQ11_21385	2.68274	7.20594e-06	2.15099	0.000966602	UOF14249.1	hypothetical protein
IEQ11_20830	2.68032	0.0190263	13.807	1.35678e-11	UOF14145.1	hypothetical protein
IEQ11_02940	2.67814	0.048464	1.8415	0.273599	UOF15640.1	hypothetical protein
IEQ11_11660	2.67622	5.68141e-08	1.49878	0.0485422	UOF17234.1	histidine phosphatase family protein
IEQ11_24735	2.67452	0.0419079	0.793172	0.717348	UOF14878.1	hypothetical protein
IEQ11_01305	2.67096	1.85301e-15	1.57529	0.000595797	UOF15333.1	hypothetical protein
IEQ11_07415	2.66728	0.0150006	8.49382	1.95999e-08	UOF16469.1	phage terminase small subunit
IEQ11_14090	2.66087	1.34848e-07	4.13183	1.01152e-14	UOF12890.1	putative Ig domain-containing protein
IEQ11_22040	2.65969	2.19074e-05	2.32259	0.000457348	UOF14369.1	CPBP family intramembrane metalloprotease
IEQ11_25295	2.65269	0.000574927	2.09175	0.0149841	UOF14985.1	LysM peptidoglycan-binding domain-containing protein
IEQ11_02600	2.64528	0.0424696	3.2653	0.0155014	UOF15574.1	flavodoxin family protein
IEQ11_15955	2.64436	0.00476008	1.90041	0.0908227	UOF13238.1	AlpA family phage regulatory protein
IEQ11_00970	2.63039	0.000124618	1.63513	0.0809666	UOF17633.1	LuxR C-terminal-related transcriptional regulator
IEQ11_11625	2.62625	1.0207e-16	1.31161	0.0380853	UOF17227.1	ABC transporter ATP-binding protein
IEQ11_25070	2.61441	0.159154	4.27242	0.0330758	UOF14941.1	hypothetical protein
IEQ11_22995	2.61287	0.00167549	1.59935	0.177523	UOF14551.1	class II aldolase/adducin family protein
IEQ11_19605	2.60654	1.72085e-20	0.699212	0.00127916	UOF17572.1	M23 family metallopeptidase
IEQ11_07255	2.60421	0.121411	4.09118	0.0226282	UOF16438.1	hypothetical protein
IEQ11_19425	2.6022	6.34696e-08	1.47808	0.0494566	UOF13886.1	hypothetical protein
IEQ11_13420	2.59949	1.85109e-26	1.6552	6.86399e-08	UOF12769.1	GH1 family beta-glucosidase
IEQ11_08865	2.59814	4.36046e-07	9.49633	5.0546e-36	UOF16727.1	hypothetical protein
IEQ11_18530	2.59765	2.04108e-10	0.925682	0.697372	UOF13722.1	hypothetical protein
IEQ11_25545	2.58921	7.57466e-15	1.07759	0.640643	UOF15031.1	hypothetical protein
IEQ11_22680	2.5795	5.21601e-18	9.43115	2.51389e-99	UOF14490.1	LacI family DNA-binding transcriptional regulator
IEQ11_06085	2.57685	0.139249	4.56756	0.0161855	UOF16215.1	DUF1365 domain-containing protein
IEQ11_23825	2.57604	0.00450358	0.972229	0.95063	UOF14705.1	hypothetical protein
IEQ11_24285	2.56641	8.51825e-12	1.98594	1.49349e-06	UOF14790.1	RES family NAD+ phosphorylase
IEQ11_02290	2.56378	3.15327e-06	1.16878	0.538506	UOF15514.1	MFS transporter
IEQ11_22635	2.56374	1.44011e-23	1.5999	1.91947e-06	UOF14482.1	N-6 DNA methylase
IEQ11_03925	2.55749	4.97338e-05	0.858803	0.61766	UOF15822.1	LysR family transcriptional regulator
IEQ11_03670	2.55687	2.03958e-17	0.909649	0.486308		RNA pyrophosphohydrolase
IEQ11_21380	2.55212	6.62118e-09	1.65423	0.00416907	UOF14248.1	hypothetical protein
IEQ11_02810	2.55037	2.08811e-16	0.740573	0.0214672	UOF15615.1	MaoC family dehydratase
IEQ11_16205	2.54249	4.25955e-19	1.45632	0.000795699	UOF13282.1	hypothetical protein
IEQ11_17745	2.53959	3.19607e-09	1.78131	0.000594292	UOF13577.1	hypothetical protein
IEQ11_04145	2.53582	4.21685e-12	1.89823	4.21046e-06	UOF15863.1	dihydroxy-acid dehydratase
IEQ11_24415	2.53409	3.42094e-18	1.63118	1.55223e-05	UOF14815.1	beta-ketoacyl-[acyl-carrier-protein] synthase family protein
IEQ11_23395	2.53317	1.29202e-12	1.44361	0.0110321	UOF14624.1	XRE family transcriptional regulator
IEQ11_22485	2.53123	1.2769e-12	2.48144	9.02886e-12	UOF14455.1	transglutaminase-like domain-containing protein
IEQ11_24185	2.53029	0.0252912	4.98355	6.58523e-05	UOF14774.1	hypothetical protein
IEQ11_24540	2.52831	7.30466e-07	1.32107	0.196623	UOF14839.1	hypothetical protein
IEQ11_15070	2.52815	0.00662474	2.63393	0.00604266	UOF13077.1	hypothetical protein
IEQ11_14410	2.5267	3.70734e-06	2.31447	5.11791e-05	UOF12953.1	amidohydrolase family protein
IEQ11_24535	2.52598	1.73733e-10	1.47661	0.0146411	UOF14838.1	hypothetical protein
IEQ11_25725	2.5225	7.37078e-14	1.49809	0.00244098	UOF15064.1	TonB-dependent receptor
IEQ11_13295	2.51688	0.0844471	3.16418	0.0352177	UOF12744.1	sugar ABC transporter substrate-binding protein
IEQ11_18450	2.51505	0.00535943	1.36553	0.425817	UOF17554.1	PKD domain-containing protein
IEQ11_09630	2.51184	1.23382e-18	1.00838	0.953329	UOF16869.1	winged helix-turn-helix domain-containing protein
IEQ11_16750	2.51148	5.76215e-05	1.41933	0.18679	UOF13388.1	hypothetical protein
IEQ11_17410	2.51015	7.12431e-22	2.4496	2.33664e-20	UOF13511.1	TonB-dependent receptor
IEQ11_12775	2.50926	4.9915e-18	3.02773	2.80337e-25	UOF12647.1	TldD/PmbA family protein
IEQ11_14320	2.50778	1.97737e-07	0.966238	0.88626	UOF12935.1	NAD(P)/FAD-dependent oxidoreductase
IEQ11_12770	2.50266	2.53993e-17	3.22131	3.77141e-27	UOF12646.1	TldD/PmbA family protein
IEQ11_15090	2.5012	2.90481e-10	1.31155	0.100385	UOF13081.1	glutamate-5-semialdehyde dehydrogenase
IEQ11_16855	2.49973	9.85958e-12	1.90504	4.76473e-06	UOF13409.1	ankyrin repeat domain-containing protein
IEQ11_22630	2.49964	3.79445e-19	1.63483	4.73553e-06	UOF14481.1	hypothetical protein
IEQ11_01300	2.49854	2.13053e-09	1.77159	0.00046266	UOF15332.1	hypothetical protein
IEQ11_02820	2.49716	3.06222e-05	1.57195	0.0664007	UOF15617.1	TonB-dependent receptor
IEQ11_08085	2.49535	8.32824e-09	1.28916	0.175412	UOF16595.1	hypothetical protein
IEQ11_05175	2.49472	2.07531e-25	0.802977	0.0283903	UOF16049.1	aldo/keto reductase
IEQ11_06695	2.49013	0.00114482	1.42105	0.282276	UOF16332.1	NAD(P)H-binding protein
IEQ11_17925	2.48859	9.32074e-14	2.17151	6.57265e-10	UOF13613.1	propionate--CoA ligase
IEQ11_02870	2.48754	4.87273e-10	2.70495	1.81024e-11	UOF15627.1	hypothetical protein
IEQ11_10135	2.48651	1.37584e-14	0.792631	0.0897	UOF16957.1	acyl-CoA-binding protein
IEQ11_24555	2.48051	4.19394e-10	2.45106	1.45026e-09	UOF14842.1	hypothetical protein
IEQ11_21370	2.47586	9.75721e-09	2.14742	3.19044e-06	UOF14246.1	hypothetical protein
IEQ11_25170	2.47437	1.82353e-10	1.02888	0.881595	UOF14961.1	hypothetical protein
IEQ11_03085	2.46988	1.48016e-15	0.197693	8.58761e-37	UOF15668.1	N-acetylmuramoyl-L-alanine amidase
IEQ11_02295	2.46737	4.18555e-06	1.28333	0.278704	UOF15515.1	alpha-amylase family glycosyl hydrolase
IEQ11_13690	2.46472	0.00044502	1.50143	0.16479	UOF12819.1	DUF11 domain-containing protein
IEQ11_05785	2.4619	1.46384e-05	1.1698	0.550079	UOF16160.1	hypothetical protein
IEQ11_20675	2.45281	1.15475e-07	0.77978	0.227346	UOF14116.1	CPXCG motif-containing cysteine-rich protein
IEQ11_22310	2.44708	3.83169e-10	1.99189	3.63772e-06	UOF14421.1	hypothetical protein
IEQ11_06955	2.44186	9.38259e-18	2.35063	5.83577e-16	UOF16382.1	carbon starvation protein A
IEQ11_13600	2.44161	1.7856e-07	1.15066	0.502334	UOF12801.1	hypothetical protein
IEQ11_02605	2.4394	0.00288015	1.94146	0.0399637	UOF15575.1	LysR substrate-binding domain-containing protein
IEQ11_21315	2.43856	2.62792e-18	0.805149	0.0593091	UOF14236.1	DUF493 family protein
IEQ11_13645	2.43518	8.74124e-09	0.73133	0.0810538	UOF12810.1	hypothetical protein
IEQ11_21320	2.43132	1.42124e-06	1.37375	0.135278	UOF14237.1	HAD family hydrolase
IEQ11_19545	2.43061	5.24005e-10	0.954962	0.809703	UOF17571.1	pilin
IEQ11_08855	2.43049	1.23436e-11	2.58184	8.52275e-13	UOF16725.1	hypothetical protein
IEQ11_22410	2.43012	2.07416e-10	1.12918	0.487311	UOF14441.1	M15 family metallopeptidase
IEQ11_07490	2.42919	4.77107e-21	0.971499	0.817093	UOF16484.1	pilus assembly protein
IEQ11_04835	2.42875	4.00688e-13	1.65609	8.36524e-05	UOF15986.1	DUF6289 family protein
IEQ11_14545	2.41945	0.00641048	2.01695	0.0437625	UOF12979.1	hypothetical protein
IEQ11_00335	2.41936	5.99109e-06	1.37516	0.15799	UOF15151.1	aspartate/glutamate racemase family protein
IEQ11_15930	2.41607	5.45083e-09	1.21989	0.27176	UOF13233.1	ADP-ribosylglycohydrolase family protein
IEQ11_07425	2.41546	0.00548333	9.09471	1.08398e-13	UOF16471.1	GPO family capsid scaffolding protein
IEQ11_06150	2.41435	5.55763e-06	0.883447	0.612359	UOF17446.1	PepSY-associated TM helix domain-containing protein
IEQ11_22080	2.41427	6.22879e-06	1.78435	0.00564792	UOF14377.1	hypothetical protein
IEQ11_02685	2.41296	0.000224398	0.947885	0.869289	UOF15591.1	hypothetical protein
IEQ11_20425	2.40973	5.26714e-23	1.75758	9.3168e-10	UOF14069.1	oligopeptide:H+ symporter
IEQ11_24670	2.40931	1.36534e-11	0.91535	0.595784	UOF14865.1	AraC family transcriptional regulator
IEQ11_21405	2.40885	0.000334421	1.45695	0.183666	UOF14253.1	hypothetical protein
IEQ11_04515	2.40685	6.33053e-36	1.67467	1.01616e-12	UOF15927.1	bifunctional (p)ppGpp synthetase/guanosine-3',5'-bis(diphosphate) 3'-pyrophosphohydrolase
IEQ11_10130	2.39715	5.54965e-14	1.04233	0.793045	UOF16956.1	TetR/AcrR family transcriptional regulator
IEQ11_08215	2.397	1.01104e-08	0.661193	0.0151584	UOF16615.1	hypothetical protein
IEQ11_22675	2.39364	2.887e-18	7.95857	4.96252e-100	UOF14489.1	GH92 family glycosyl hydrolase
IEQ11_00370	2.39183	2.85081e-10	1.28616	0.113305	UOF15158.1	transporter
IEQ11_18020	2.39098	1.41493e-09	0.672749	0.0181611	UOF13630.1	hypothetical protein
IEQ11_20440	2.38971	1.52251e-07	1.3013	0.176051	UOF14072.1	lamin tail domain-containing protein
IEQ11_19925	2.38754	9.61112e-27	0.965683	0.740901	UOF13972.1	DsbC family protein
IEQ11_19290	2.38302	2.59646e-26	1.12284	0.227532	UOF13863.1	hypothetical protein
IEQ11_22285	2.38189	2.18558e-17	1.54834	6.3435e-05	UOF14417.1	DnaJ domain-containing protein
IEQ11_22215	2.3791	0.00159193	1.1933	0.609349	UOF14404.1	OmpA family protein
IEQ11_24445	2.37707	1.92186e-05	2.17364	0.000224737	UOF14821.1	SDR family oxidoreductase
IEQ11_05135	2.37696	0.00165874	2.80954	0.000212331	UOF16041.1	alpha/beta hydrolase
IEQ11_19080	2.37486	1.32522e-09	1.33202	0.0775065	UOF13823.1	putative Ig domain-containing protein
IEQ11_22115	2.37483	0.000444176	1.39367	0.246022	UOF14384.1	hypothetical protein
IEQ11_22610	2.37123	1.88259e-17	1.2313	0.0700166	UOF14477.1	phospholipase D-like domain-containing protein
IEQ11_06050	2.37029	5.05947e-07	1.44766	0.054219	UOF16210.1	sulfate adenylyltransferase subunit CysN
IEQ11_25385	2.3687	1.29673e-05	1.44318	0.104256	UOF15002.1	M4 family metallopeptidase
IEQ11_08880	2.36669	7.04943e-09	1.6988	0.000776583	UOF16730.1	hypothetical protein
IEQ11_03980	2.36558	0.0492638	6.38476	7.80386e-06	UOF15833.1	hypothetical protein
IEQ11_00955	2.36485	1.0278e-09	2.37427	1.69605e-09	UOF17632.1	hypothetical protein
IEQ11_05055	2.36384	2.54555e-08	1.32478	0.115808	UOF16026.1	alpha/beta hydrolase
IEQ11_22320	2.36204	1.86273e-14	2.06739	2.17643e-10	UOF14423.1	DUF6229 family protein
IEQ11_02945	2.36104	0.00155546	1.75216	0.0596343	UOF15641.1	insulinase family protein
IEQ11_06545	2.36067	0.0914384	3.82281	0.00773254	UOF16303.1	flagellar type III secretion system pore protein FliP
IEQ11_07480	2.35999	2.65617e-24	0.758788	0.00306529	UOF16482.1	PilW family protein
IEQ11_00885	2.35656	0.000248351	0.927768	0.812578	UOF17631.1	ammonium transporter
IEQ11_15935	2.35656	0.000773625	1.40384	0.249291	UOF13234.1	DNA repair protein RadC
IEQ11_02030	2.35565	0.0206926	1.76423	0.165381	UOF15465.1	YHS domain-containing protein
IEQ11_00220	2.35264	0.0586321	3.70274	0.00346038	UOF15129.1	hypothetical protein
IEQ11_19540	2.35225	6.10349e-08	1.2923	0.158266		prepilin-type N-terminal cleavage/methylation domain-containing protein
IEQ11_13615	2.34988	8.35141e-19	0.933502	0.566893	UOF12804.1	DUF1800 domain-containing protein
IEQ11_17195	2.34886	8.58535e-11	2.52157	3.52615e-12	UOF13471.1	insulinase family protein
IEQ11_07630	2.3481	5.27206e-07	1.29852	0.186019	UOF16508.1	LEA type 2 family protein
IEQ11_17695	2.3471	0.0109417	1.78905	0.114914	UOF13567.1	TonB-dependent receptor
IEQ11_25615	2.34703	0.00494594	0.859319	0.701638	UOF15045.1	hypothetical protein
IEQ11_16705	2.34609	8.37613e-23	0.719888	0.000478422	UOF13379.1	glycosyltransferase family 2 protein
IEQ11_25165	2.34584	2.35123e-14	1.22269	0.119919	UOF14960.1	hypothetical protein
IEQ11_00325	2.344	4.51907e-08	1.70653	0.00134848	UOF15149.1	Lrp/AsnC family transcriptional regulator
IEQ11_11630	2.34272	2.00375e-14	1.51666	0.000467821	UOF17228.1	polyamine ABC transporter substrate-binding protein
IEQ11_02865	2.34109	2.69388e-06	1.78646	0.00273515	UOF15626.1	hypothetical protein
IEQ11_25665	2.33936	3.4219e-16	1.46803	0.000567811	UOF15052.1	putative Ig domain-containing protein
IEQ11_06665	2.33922	9.94525e-14	1.17032	0.244601	UOF16327.1	oxidoreductase
IEQ11_16700	2.33077	3.09745e-18	0.625163	1.05345e-05	UOF13378.1	glycosyltransferase family 4 protein
IEQ11_12630	2.33046	1.14131e-06	0.61747	0.0169166	UOF17503.1	S8 family serine peptidase
IEQ11_13620	2.32977	3.33654e-21	0.84247	0.0924566	UOF12805.1	DUF1501 domain-containing protein
IEQ11_06825	2.32915	0.0109425	1.11177	0.810108	UOF16358.1	general stress protein
IEQ11_17480	2.32833	2.09711e-10	1.3595	0.0406158	UOF13525.1	MAPEG family protein
IEQ11_03675	2.32564	9.17871e-10	0.513407	6.60994e-06	UOF15778.1	(2Fe-2S)-binding protein
IEQ11_07475	2.32551	3.477e-17	0.641703	5.07926e-05	UOF16481.1	type IV pilus modification protein PilV
IEQ11_01280	2.32508	5.13721e-05	1.89984	0.00333201	UOF15328.1	hypothetical protein
IEQ11_23980	2.32389	1.05438e-07	2.07394	9.06289e-06	UOF14733.1	hypothetical protein
IEQ11_22220	2.32344	3.21344e-08	1.0376	0.859595	UOF14405.1	hypothetical protein
IEQ11_18535	2.32325	1.89833e-16	0.972807	0.841697	UOF17556.1	NAD(P)(+) transhydrogenase (Re/Si-specific) subunit beta
IEQ11_13955	2.3231	2.13073e-24	1.47131	9.79325e-06	UOF12867.1	cytochrome P450
IEQ11_23530	2.32058	5.34117e-20	2.83112	1.19356e-29	UOF14647.1	serine protease
IEQ11_25505	2.31868	5.47951e-05	1.08469	0.771744	UOF17623.1	LysR family transcriptional regulator
IEQ11_07200	2.3185	0.00159479	1.14162	0.695469		tRNA-Asn
IEQ11_13980	2.31815	0.00777893	2.34648	0.0092723	UOF12871.1	roadblock/LC7 domain-containing protein
IEQ11_24660	2.31712	7.33267e-09	2.8856	3.25297e-13	UOF14863.1	hypothetical protein
IEQ11_22595	2.31652	9.64997e-13	2.08672	1.01451e-09	UOF14474.1	hypothetical protein
IEQ11_22625	2.3144	1.62764e-09	1.25938	0.149464	UOF14480.1	HNH endonuclease
IEQ11_08825	2.31069	2.12976e-08	1.36783	0.0631381	UOF16720.1	hypothetical protein
IEQ11_02635	2.31066	1.23551e-06	2.83059	2.01394e-09	UOF15581.1	DEAD/DEAH box helicase family protein
IEQ11_15470	2.30686	1.92882e-15	0.246872	2.81801e-35	UOF13151.1	pectinacetylesterase family protein
IEQ11_15245	2.29993	1.66263e-07	1.09381	0.665102	UOF13111.1	tRNA glutamyl-Q(34) synthetase GluQRS
IEQ11_00770	2.29973	1.89487e-15	1.0927	0.493891	UOF15233.1	ankyrin repeat domain-containing protein
IEQ11_05905	2.29739	1.72698e-11	0.733337	0.0299022	UOF16183.1	hemopexin repeat-containing protein
IEQ11_17330	2.29717	0.000101811	1.37187	0.200085	UOF13497.1	helix-turn-helix transcriptional regulator
IEQ11_02490	2.29562	0.000425968	1.62459	0.0623298	UOF15552.1	hypothetical protein
IEQ11_21910	2.29529	1.04984e-05	0.576673	0.0108918	UOF17593.1	transglutaminase domain-containing protein
IEQ11_25280	2.29506	1.19631e-13	2.64181	5.91166e-18	UOF14982.1	lipase
IEQ11_12765	2.29253	7.81159e-11	3.89487	1.99817e-27	UOF17505.1	DUF4159 domain-containing protein
IEQ11_17655	2.2894	3.53211e-08	0.982781	0.932125	UOF13559.1	MerC domain-containing protein
IEQ11_18960	2.28882	0.00539446	0.956079	0.911108	UOF13800.1	ATP-binding protein
IEQ11_05445	2.2888	1.27595e-15	1.26568	0.0422232	UOF16101.1	hemolysin III family protein
IEQ11_18540	2.28088	2.69689e-11	1.00536	0.975181	UOF13723.1	NAD(P) transhydrogenase subunit alpha
IEQ11_06045	2.27881	6.56873e-05	1.91586	0.0029092	UOF17442.1	sulfate adenylyltransferase subunit CysD
IEQ11_23400	2.27693	1.4882e-05	1.95343	0.000745926	UOF14625.1	cupin domain-containing protein
IEQ11_08765	2.27638	3.55909e-23	1.6853	9.76614e-10	UOF16711.1	S8 family serine peptidase
IEQ11_19610	2.27554	1.70357e-17	0.527464	2.17559e-10	UOF13917.1	DUF721 domain-containing protein
IEQ11_15475	2.27238	7.80845e-09	0.346022	1.9204e-10	UOF13152.1	hypothetical protein
IEQ11_04235	2.27134	0.000597773	3.87718	7.10964e-09	UOF15881.1	M91 family zinc metallopeptidase
IEQ11_04150	2.26843	0.0721205	2.70319	0.0333461	UOF15864.1	hypothetical protein
IEQ11_19430	2.26396	5.20936e-06	0.896581	0.64154	UOF13887.1	hypothetical protein
IEQ11_19335	2.26338	1.09484e-15	0.812317	0.0743074	UOF13872.1	Kef family K(+) transporter
IEQ11_14005	2.26294	3.48303e-10	1.8183	1.19418e-05	UOF12876.1	hypothetical protein
IEQ11_11055	2.26071	0.00210878	0.929249	0.834882	UOF17124.1	TIGR01777 family oxidoreductase
IEQ11_04765	2.25869	1.67156e-22	0.929514	0.476207	UOF15973.1	outer membrane beta-barrel protein
IEQ11_24550	2.25767	2.19196e-12	1.25184	0.0916076	UOF14841.1	hypothetical protein
IEQ11_22645	2.25397	8.33392e-17	1.99076	4.60606e-12	UOF14484.1	DEAD/DEAH box helicase
IEQ11_06290	2.25237	1.46809e-14	1.87195	7.13662e-09	UOF16252.1	elongation factor G
IEQ11_05925	2.25181	0.0441436	1.81297	0.179602	UOF16187.1	DUF5690 family protein
IEQ11_19170	2.25173	7.00818e-06	1.69127	0.00671824	UOF13841.1	energy transducer TonB
IEQ11_18440	2.25126	1.50887e-06	1.93241	0.000190779	UOF13708.1	S8 family serine peptidase
IEQ11_07320	2.24893	0.000954771	2.31682	0.000860423	UOF16451.1	phage tail tape measure protein
IEQ11_22210	2.24842	0.0262818	1.79799	0.140098	UOF14403.1	DUF4019 domain-containing protein
IEQ11_24545	2.24636	3.13399e-18	1.35122	0.00285117	UOF14840.1	hypothetical protein
IEQ11_10975	2.24533	1.50182e-15	0.734182	0.00514385		lytic transglycosylase domain-containing protein
IEQ11_14045	2.24366	0.000898946	1.23519	0.47369		cold shock domain-containing protein
IEQ11_03275	2.24272	0.0352621	3.8292	0.000343622	UOF15704.1	RebB family R body protein
IEQ11_05140	2.24164	0.000544596	2.22107	0.00094021	UOF16042.1	PepSY domain-containing protein
IEQ11_20770	2.23898	0.0134799	3.2963	0.00022009	UOF14134.1	YciI family protein
IEQ11_20610	2.23877	7.34156e-05	1.24022	0.375537	UOF14104.1	TROVE domain-containing protein
IEQ11_00270	2.23839	0.00115317	1.23183	0.488988	UOF15139.1	hypothetical protein
IEQ11_24365	2.2382	2.27328e-06	1.01522	0.949118	UOF14806.1	nuclear transport factor 2 family protein
IEQ11_03205	2.23591	3.59798e-12	0.760475	0.0316019	UOF15692.1	hypothetical protein
IEQ11_16630	2.23111	0.0115563	1.75213	0.106761	UOF13364.1	hypothetical protein
IEQ11_21410	2.23044	5.44799e-08	1.66603	0.00120739	UOF14254.1	alpha/beta hydrolase
IEQ11_02640	2.22958	0.000126106	4.21524	1.39766e-12	UOF15582.1	hypothetical protein
IEQ11_01255	2.22939	0.00022424	2.73551	4.3274e-06	UOF15323.1	hypothetical protein
IEQ11_06280	2.22842	3.91354e-10	2.13743	6.40955e-09	UOF16250.1	mechanosensitive ion channel
IEQ11_03310	2.22677	0.00571595	3.78611	2.61545e-06	UOF15710.1	Crp/Fnr family transcriptional regulator
IEQ11_06155	2.22641	1.46343e-08	0.937949	0.727418	UOF16227.1	Fe2+-dependent dioxygenase
IEQ11_19075	2.22633	8.61035e-09	1.07102	0.711211	UOF13822.1	hypothetical protein
IEQ11_05290	2.22463	6.89078e-09	3.73021	2.58435e-22	UOF16071.1	NAD-dependent epimerase/dehydratase family protein
IEQ11_01170	2.22342	9.59538e-09	0.935903	0.718699	UOF15307.1	hypothetical protein
IEQ11_00125	2.22129	4.45385e-09	0.667127	0.00871176	UOF15110.1	M4 family metallopeptidase
IEQ11_20005	2.22036	1.15873e-08	1.99519	1.51686e-06	UOF13988.1	H-NS histone family protein
IEQ11_25645	2.21979	2.09641e-13	1.39738	0.00435132		methyltransferase
IEQ11_22430	2.21884	0.000727616	1.96925	0.00636977	UOF17597.1	acyltransferase
IEQ11_02745	2.21871	0.000370353	1.33548	0.264485	UOF15602.1	response regulator transcription factor
IEQ11_14640	2.21739	2.33829e-08	0.867204	0.413192	UOF12997.1	ferrous iron transport protein A
IEQ11_24485	2.21471	6.9522e-06	3.59428	1.90971e-13	UOF14828.1	efflux RND transporter permease subunit
IEQ11_23755	2.20981	6.18277e-13	2.83691	3.11981e-21	UOF14691.1	serine protease
IEQ11_01560	2.20957	1.5441e-07	1.0977	0.63372	UOF15382.1	glycoside hydrolase family 127 protein
IEQ11_20690	2.20736	9.19281e-12	1.01323	0.934927	UOF14119.1	lytic transglycosylase domain-containing protein
IEQ11_20895	2.20439	1.16414e-06	0.781447	0.199342	UOF14158.1	LysR substrate-binding domain-containing protein
IEQ11_22620	2.20402	1.96122e-11	1.51578	0.000842582	UOF14479.1	DUF3883 domain-containing protein
IEQ11_22640	2.2034	3.63849e-14	2.18111	1.69021e-13	UOF14483.1	DEAD/DEAH box helicase
IEQ11_02740	2.20299	0.00964485	1.12843	0.757175	UOF15601.1	HAMP domain-containing histidine kinase
IEQ11_24635	2.2017	0.000293061	1.41784	0.157395	UOF14858.1	MFS transporter
IEQ11_07340	2.20041	0.0176698	8.67388	1.64149e-12	UOF16455.1	phage tail sheath protein
IEQ11_24900	2.19918	4.16923e-07	1.75353	0.000585139	UOF14910.1	DUF3883 domain-containing protein
IEQ11_24420	2.19774	0.00310376	1.2375	0.511464	UOF14816.1	hypothetical protein
IEQ11_10000	2.19687	0.0114909	1.98213	0.038164	UOF16932.1	hypothetical protein
IEQ11_23585	2.19653	7.33267e-09	1.40673	0.024071		sulfate ABC transporter ATP-binding protein
IEQ11_25510	2.19601	5.06913e-09	1.1713	0.328371	UOF15024.1	aldo/keto reductase
IEQ11_07520	2.1949	3.99352e-08	1.20736	0.266148	UOF16488.1	ABC transporter ATP-binding protein/permease
IEQ11_15720	2.19316	4.09247e-14	0.707368	0.00179356	UOF13195.1	RNA polymerase sigma factor RpoE
IEQ11_09330	2.19042	0.00142492	1.7543	0.0341093	UOF16810.1	TonB-dependent receptor
IEQ11_07265	2.19023	0.00440154	2.64906	0.000462449	UOF16440.1	toprim domain-containing protein
IEQ11_03500	2.18908	1.04864e-07	1.16272	0.400993	UOF15746.1	glucose 1-dehydrogenase
IEQ11_19340	2.18876	9.40456e-15	1.12361	0.339372	UOF13873.1	YceH family protein
IEQ11_03830	2.18675	3.26313e-05	1.98825	0.000456068	UOF15806.1	phosphatidate cytidylyltransferase
IEQ11_14230	2.18542	0.000138294	0.771319	0.293507	UOF12918.1	hypothetical protein
IEQ11_16055	2.18429	1.51561e-08	3.18249	3.2198e-17	UOF13257.1	DUF262 domain-containing HNH endonuclease family protein
IEQ11_08060	2.18241	1.05965e-07	1.18712	0.327744	UOF16590.1	DUF998 domain-containing protein
IEQ11_02935	2.18213	7.13959e-09	2.06491	1.47487e-07	UOF17414.1	cyclic beta 1-2 glucan synthetase
IEQ11_16600	2.17969	0.076659	3.10967	0.0100082	UOF13358.1	DUF2235 domain-containing protein
IEQ11_24340	2.1787	1.29315e-10	1.53226	0.00103892	UOF14801.1	AraC family transcriptional regulator
IEQ11_11440	2.17785	5.47836e-05	3.7339	3.182e-12	UOF17196.1	hypothetical protein
IEQ11_17005	2.17516	8.2361e-09	1.06978	0.698152		hypothetical protein
IEQ11_13465	2.17285	3.13295e-15	2.48301	3.58736e-20	UOF12776.1	TonB-dependent receptor
IEQ11_03890	2.17176	1.18251e-10	1.32688	0.0343232	UOF15817.1	type II 3-dehydroquinate dehydratase
IEQ11_06315	2.17148	1.72301e-05	1.55699	0.0248186	UOF16257.1	class II aldolase/adducin family protein
IEQ11_16620	2.16868	2.98158e-11	1.36066	0.0166704	UOF13362.1	winged helix-turn-helix domain-containing protein
IEQ11_21895	2.1661	3.27663e-07	0.765973	0.137967	UOF14343.1	M15 family metallopeptidase
IEQ11_17560	2.16595	0.0041813	2.06463	0.0100813	UOF13540.1	VOC family protein
IEQ11_21290	2.16546	3.01407e-07	1.64563	0.00190451	UOF14232.1	hypothetical protein
IEQ11_05790	2.16256	1.05696e-14	1.1548	0.218621	UOF16161.1	phosphoenolpyruvate--protein phosphotransferase
IEQ11_24525	2.16249	5.79568e-06	0.937513	0.776054	UOF14836.1	SRPBCC domain-containing protein
IEQ11_14220	2.16134	1.38214e-10	1.41105	0.00883355	UOF12916.1	hypothetical protein
IEQ11_20595	2.15828	1.14748e-06	2.31913	1.6175e-07	UOF14101.1	DUF11 domain-containing protein
IEQ11_02805	2.15826	0.0157603	2.65345	0.00243475	UOF15614.1	PHB depolymerase family esterase
IEQ11_20330	2.15662	0.0865958	7.67063	1.04809e-06	UOF14051.1	hypothetical protein
IEQ11_21150	2.15403	3.00264e-10	1.26767	0.0838155	UOF14207.1	GFA family protein
IEQ11_21815	2.15398	0.00014522	1.39204	0.149001	UOF14328.1	autotransporter domain-containing protein
IEQ11_15065	2.15009	0.0082179	4.16266	3.54363e-07	UOF13076.1	hypothetical protein
IEQ11_24930	2.14949	0.000207871	1.15977	0.565501	UOF14916.1	alpha/beta hydrolase
IEQ11_17345	2.14822	1.91814e-05	1.97629	0.000243572	UOF17548.1	formate dehydrogenase accessory sulfurtransferase FdhD
IEQ11_24730	2.14809	1.5072e-10	1.22352	0.13989	UOF14877.1	glycoside hydrolase family 16 protein
IEQ11_06015	2.14507	0.0117594	1.33783	0.408026	UOF16204.1	cysteine synthase A
IEQ11_00515	2.1433	2.04552e-05	1.0623	0.800378	UOF15185.1	hypothetical protein
IEQ11_03795	2.14168	0.000342955	1.39302	0.17303	UOF15799.1	CDP-alcohol phosphatidyltransferase family protein
IEQ11_17190	2.14162	4.74814e-12	2.23289	5.8278e-13	UOF13470.1	insulinase family protein
IEQ11_24855	2.14131	0.000106299	0.807502	0.377925	UOF14902.1	LytTR family DNA-binding domain-containing protein
IEQ11_12575	2.14091	9.11635e-09	0.724959	0.0385023	UOF17406.1	MBL fold metallo-hydrolase
IEQ11_25380	2.14032	6.30566e-05	0.865001	0.540862	UOF15001.1	hypothetical protein
IEQ11_02905	2.13908	3.88349e-05	1.75157	0.00427022	UOF15634.1	DUF1294 domain-containing protein
IEQ11_11755	2.13643	0.0121316	1.0588	0.883101	UOF17251.1	isoamylase
IEQ11_11665	2.13632	2.30639e-06	1.27527	0.195391	UOF17235.1	SDR family oxidoreductase
IEQ11_23175	2.13611	0.00101048	1.91299	0.00766464	UOF14586.1	hypothetical protein
IEQ11_18000	2.13574	3.84533e-11	0.562172	1.4387e-06	UOF13627.1	pyrroloquinoline quinone biosynthesis protein PqqB
IEQ11_16755	2.13465	5.72845e-05	1.57014	0.0286095	UOF13389.1	hypothetical protein
IEQ11_17080	2.13387	1.2064e-06	1.09838	0.638113	UOF13449.1	hypothetical protein
IEQ11_25130	2.13158	2.43766e-09	1.42421	0.0107322	UOF14953.1	histidine utilization repressor
IEQ11_17140	2.13055	0.000858975	0.909105	0.747925	UOF13461.1	M4 family metallopeptidase
IEQ11_22965	2.13042	0.0101738	1.4	0.323396	UOF14545.1	DUF2029 domain-containing protein
IEQ11_00310	2.12668	0.00515076	1.6469	0.0919701	UOF15147.1	hypothetical protein
IEQ11_05510	2.12634	2.15927e-06	2.07953	7.69459e-06	UOF16111.1	alpha/beta hydrolase
IEQ11_11060	2.12561	0.00527203	1.49996	0.181216	UOF17125.1	DUF4166 domain-containing protein
IEQ11_22565	2.12558	2.6508e-10	2.48284	3.30748e-14	UOF14469.1	hypothetical protein
IEQ11_20890	2.12532	0.00264884	1.15336	0.65458	UOF14157.1	pyridoxal-phosphate dependent enzyme
IEQ11_15115	2.12492	8.75653e-10	1.19922	0.206121	UOF13086.1	GNAT family N-acetyltransferase
IEQ11_17230	2.12484	0.0029944	1.2238	0.512522	UOF13478.1	DHA2 family efflux MFS transporter permease subunit
IEQ11_22145	2.12462	1.88767e-09	1.2775	0.0815447	UOF14390.1	hypothetical protein
IEQ11_11770	2.12315	4.92478e-05	1.13345	0.585673	UOF17254.1	DUF1851 domain-containing protein
IEQ11_13070	2.11889	0.0444476	1.9097	0.106276	UOF17507.1	2-dehydro-3-deoxy-6-phosphogalactonate aldolase
IEQ11_10260	2.11881	4.9738e-05	1.07795	0.757439	UOF16979.1	rRNA pseudouridine synthase
IEQ11_17350	2.1173	3.7522e-06	1.61727	0.00514385	UOF13500.1	FdhF/YdeP family oxidoreductase
IEQ11_01285	2.11561	1.28471e-06	1.79464	0.000298374	UOF15329.1	hypothetical protein
IEQ11_25635	2.10707	0.00223252	1.76603	0.0296628		LysR substrate-binding domain-containing protein
IEQ11_21090	2.10607	0.0107763	1.54174	0.186413	UOF17583.1	endonuclease
IEQ11_16725	2.10515	8.81263e-05	2.94588	1.01777e-08	UOF13383.1	sulfatase-like hydrolase/transferase
IEQ11_14390	2.10407	0.000114608	1.96917	0.000726692	UOF12949.1	hypothetical protein
IEQ11_06260	2.10372	1.35243e-08	2.09416	3.2346e-08	UOF16246.1	hypothetical protein
IEQ11_13625	2.10204	1.14168e-07	1.31653	0.0813458	UOF12806.1	LysR family transcriptional regulator
IEQ11_01585	2.0992	2.52301e-06	1.29093	0.158798	UOF15386.1	LysR family transcriptional regulator
IEQ11_15620	2.09829	1.59872e-09	0.915399	0.559069	UOF13176.1	cold-shock protein
IEQ11_12930	2.09804	8.07339e-10	2.04537	5.95698e-09	UOF12677.1	hypothetical protein
IEQ11_02535	2.09791	0.000159409	1.55107	0.0401618	UOF15561.1	methyltransferase domain-containing protein
IEQ11_22065	2.09666	3.85095e-14	1.12656	0.307155	UOF14374.1	acyltransferase
IEQ11_02580	2.09483	0.0123589	1.53145	0.196411	UOF15570.1	sensor histidine kinase
IEQ11_13470	2.09457	2.65239e-10	1.23339	0.11523	UOF12777.1	LacI family transcriptional regulator
IEQ11_21360	2.09305	2.7095e-06	1.58743	0.00609637	UOF14244.1	hypothetical protein
IEQ11_00615	2.09202	0.00755765	2.43912	0.00148149	UOF15204.1	hypothetical protein
IEQ11_00760	2.09126	0.0425211	2.97705	0.00257521	UOF15231.1	ankyrin repeat domain-containing protein
IEQ11_07625	2.0909	4.74814e-12	1.26254	0.0510172	UOF16507.1	acyl-CoA dehydrogenase C-terminal domain-containing protein
IEQ11_15020	2.08959	9.78906e-06	1.21228	0.330434	UOF13068.1	MFS transporter
IEQ11_15725	2.08841	1.99495e-14	0.742191	0.00482908	UOF13196.1	3-hydroxyacyl-CoA dehydrogenase NAD-binding domain-containing protein
IEQ11_00330	2.08716	1.67462e-08	1.45942	0.00751002	UOF15150.1	cytochrome c oxidase assembly factor 1 family protein
IEQ11_22240	2.08596	2.48262e-06	0.783787	0.174698	UOF14409.1	response regulator transcription factor
IEQ11_08070	2.08532	2.24741e-11	1.24469	0.0748807	UOF16592.1	hypothetical protein
IEQ11_24435	2.08221	2.4566e-06	1.04368	0.835906	UOF14819.1	LysR family transcriptional regulator
IEQ11_20970	2.08149	2.46048e-05	2.08282	3.85801e-05	UOF14172.1	hypothetical protein
IEQ11_16065	2.08085	0.000167744	2.15804	0.000112822	UOF13259.1	restriction endonuclease
IEQ11_01365	2.07863	7.81597e-07	2.35871	9.54755e-09	UOF15345.1	sulfatase-like hydrolase/transferase
IEQ11_22960	2.07458	2.16072e-08	1.12362	0.471795	UOF14544.1	carbohydrate binding family 9 domain-containing protein
IEQ11_07600	2.07439	8.0836e-05	0.969749	0.901158	UOF16502.1	DUF3325 domain-containing protein
IEQ11_21900	2.07236	8.13487e-05	0.662314	0.0594407	UOF14344.1	serine hydrolase
IEQ11_04555	2.06688	6.60779e-06	0.849544	0.411306	UOF15935.1	DUF4166 domain-containing protein
IEQ11_14080	2.06528	9.38776e-08	1.11377	0.518378	UOF12888.1	hypothetical protein
IEQ11_00625	2.06518	5.31716e-05	1.50372	0.0385023	UOF15206.1	macro domain-containing protein
IEQ11_25650	2.06433	5.22339e-06	1.18973	0.361204	UOF15049.1	hypothetical protein
IEQ11_06745	2.06389	0.0713698	2.56156	0.021313	UOF16342.1	TRAP transporter large permease
IEQ11_06360	2.06144	3.1889e-14	2.41442	2.88556e-20	UOF16266.1	hypothetical protein
IEQ11_23090	2.06121	3.55519e-07	0.832761	0.285254	UOF14570.1	hypothetical protein
IEQ11_08530	2.05842	5.36996e-05	1.32282	0.173358	UOF16668.1	hypothetical protein
IEQ11_16515	2.05263	0.000154346	1.55343	0.0333461	UOF13342.1	DUF4177 domain-containing protein
IEQ11_10985	2.05167	6.1987e-15	1.43608	0.000196236	UOF17112.1	VirB3 family type IV secretion system protein
IEQ11_13835	2.04756	3.37686e-07	1.10224	0.582463	UOF12844.1	DUF6445 family protein
IEQ11_13230	2.04542	2.29679e-06	1.27845	0.157137	UOF12731.1	hypothetical protein
IEQ11_17415	2.04258	7.7889e-09	0.6075	0.000190081	UOF13512.1	M1 family metallopeptidase
IEQ11_01705	2.0406	1.13302e-06	1.03505	0.861126	UOF15407.1	NHLP-related RiPP peptide
IEQ11_25060	2.03691	0.0022966	1.24695	0.425708	UOF17619.1	energy transducer TonB
IEQ11_24475	2.03551	0.000439212	1.98324	0.00106883	UOF14826.1	SDR family oxidoreductase
IEQ11_21435	2.03505	7.47041e-05	1.93911	0.00035898	UOF14259.1	hypothetical protein
IEQ11_03850	2.03383	8.68895e-10	0.908098	0.500305	UOF15810.1	DUF3426 domain-containing protein
IEQ11_15430	2.03251	1.06342e-10	1.69708	3.27248e-06	UOF13144.1	hypothetical protein
IEQ11_25590	2.0301	4.98743e-08	1.55365	0.00148287	UOF15040.1	hypothetical protein
IEQ11_23560	2.02985	0.029932	1.16889	0.704607	UOF14653.1	OprO/OprP family phosphate-selective porin
IEQ11_02795	2.02747	4.27924e-13	6.30588	5.6311e-83	UOF15612.1	DUF6229 family protein
IEQ11_25100	2.02651	0.000211553	2.4131	4.58511e-06	UOF14947.1	hypothetical protein
IEQ11_14325	2.02548	0.00297432	1.0178	0.956088	UOF12936.1	Rrf2 family transcriptional regulator
IEQ11_21780	2.02462	0.000196168	1.61944	0.0182625	UOF14321.1	LysR family transcriptional regulator
IEQ11_04940	2.02417	9.50447e-12	0.668844	0.000261839	UOF16006.1	fumarylacetoacetate hydrolase family protein
IEQ11_20925	2.02313	0.00300821	1.35621	0.262495	UOF14163.1	hypothetical protein
IEQ11_02695	2.023	1.72727e-08	1.15071	0.339828	UOF15593.1	hypothetical protein
IEQ11_00080	2.02232	6.04726e-05	2.46532	3.06333e-07	UOF15101.1	SIMPL domain-containing protein
IEQ11_24700	2.02216	2.61352e-11	1.20608	0.119003	UOF14871.1	hypothetical protein
IEQ11_25005	2.02133	0.000180645	2.12444	8.84674e-05	UOF14930.1	nuclear transport factor 2 family protein
IEQ11_17360	2.02111	5.15452e-07	0.529057	1.93734e-05	UOF13502.1	GFA family protein
IEQ11_16450	2.02012	3.4353e-10	1.60327	5.99428e-05	UOF13329.1	arginyltransferase
IEQ11_21665	2.0198	2.45906e-07	0.977484	0.900231	UOF14302.1	hypothetical protein
IEQ11_15800	2.01861	0.0130761	1.51234	0.191876	UOF13211.1	hypothetical protein
IEQ11_22290	2.01537	2.60323e-07	1.28481	0.104226	UOF14418.1	chaperone modulator CbpM
IEQ11_13530	2.01438	3.35293e-13	2.46004	8.3699e-21	UOF12788.1	hypothetical protein
IEQ11_14170	2.01406	0.000954992	0.324745	5.76486e-06	UOF12906.1	PHB depolymerase family esterase
IEQ11_16800	2.0117	0.00381897	1.6427	0.0586966	UOF13398.1	beta-lactamase family protein
IEQ11_18585	2.01	1.93505e-09	1.47614	0.0016874	UOF13731.1	NUDIX hydrolase
IEQ11_20325	2.00964	4.56886e-05	1.76425	0.00154428	UOF14050.1	response regulator transcription factor
IEQ11_24425	2.00943	2.55654e-10	1.15767	0.253606	UOF14817.1	energy transducer TonB
IEQ11_13370	2.00685	1.51065e-07	1.34447	0.0450768	UOF12759.1	LacI family DNA-binding transcriptional regulator
IEQ11_02860	2.00634	0.000466773	1.27417	0.297119	UOF15625.1	hypothetical protein
IEQ11_10140	2.00603	9.04867e-16	1.29754	0.00543451	UOF16958.1	SDR family oxidoreductase
IEQ11_07985	2.00039	1.17499e-10	2.47913	3.14043e-17	UOF16577.1	ABC transporter permease subunit
IEQ11_19000	1.99875	5.37084e-09	0.938049	0.674182	UOF13807.1	response regulator
IEQ11_21440	1.99798	3.05425e-06	1.81729	9.91845e-05	UOF14260.1	ribonuclease E inhibitor RraB
IEQ11_25215	1.99746	0.00257624	1.40074	0.193283	UOF14970.1	LysR family transcriptional regulator
IEQ11_22140	1.99724	2.42665e-11	1.42866	0.00117099	UOF14389.1	hypothetical protein
IEQ11_06465	1.99709	0.151599	4.86908	0.000506263	UOF16287.1	flagellar basal body L-ring protein FlgH
IEQ11_20485	1.99666	1.61057e-11	0.815841	0.0831911	UOF14080.1	VOC family protein
IEQ11_22560	1.99284	0.000123396	2.17929	2.0211e-05	UOF14468.1	MFS transporter
IEQ11_22615	1.99207	9.13441e-10	1.09458	0.508944	UOF14478.1	NERD domain-containing protein
IEQ11_04430	1.98996	2.01609e-10	1.80514	1.05917e-07	UOF15910.1	EAL domain-containing protein
IEQ11_24705	1.98988	1.32361e-06	1.16699	0.35947	UOF14872.1	SgcJ/EcaC family oxidoreductase
IEQ11_16730	1.98911	0.000497622	1.38924	0.138927	UOF13384.1	beta-eliminating lyase-related protein
IEQ11_20865	1.9879	5.49854e-05	1.92177	0.000206661	UOF14152.1	SRPBCC family protein
IEQ11_06735	1.98557	9.09725e-06	1.35232	0.0828012	UOF16340.1	5-dehydro-4-deoxy-D-glucuronate isomerase
IEQ11_25550	1.98549	3.02669e-12	1.43381	0.000588079	UOF15032.1	M20 family metallopeptidase
IEQ11_24430	1.98546	1.60435e-07	1.18108	0.275211	UOF14818.1	hypothetical protein
IEQ11_10110	1.97827	2.23893e-11	1.40758	0.00178239	UOF16952.1	hypothetical protein
IEQ11_00275	1.97806	1.19538e-06	1.01212	0.95063	UOF15140.1	RNA polymerase sigma factor SigJ
IEQ11_24015	1.97724	1.0278e-09	0.765214	0.0332408	UOF14740.1	fimbria/pilus outer membrane usher protein
IEQ11_17495	1.97713	4.91903e-07	1.6016	0.00101211	UOF13528.1	hypothetical protein
IEQ11_00635	1.97687	0.00137804	1.5053	0.0806284	UOF15208.1	hypothetical protein
IEQ11_03270	1.97642	0.115433	3.15557	0.00684229	UOF15703.1	hypothetical protein
IEQ11_12670	1.97511	1.36613e-10	0.564874	1.54562e-07	UOF12627.1	PqqD family protein
IEQ11_08600	1.9747	6.6356e-08	0.611063	0.000343973	UOF16682.1	serine protease
IEQ11_25035	1.97445	1.20052e-05	1.72731	0.00081239	UOF14936.1	hypothetical protein
IEQ11_13965	1.97403	1.77462e-06	1.37885	0.0419664	UOF12869.1	helix-turn-helix domain-containing protein
IEQ11_14165	1.97058	0.000786481	0.655656	0.0777623	UOF12905.1	hypothetical protein
IEQ11_12605	1.96571	0.00356537	1.23732	0.436318	UOF12616.1	transporter substrate-binding domain-containing protein
IEQ11_01690	1.96505	1.52123e-07	1.66612	0.000145157		S9 family peptidase
IEQ11_11620	1.96397	0.000708905	1.47775	0.0755763	UOF17494.1	ABC transporter permease subunit
IEQ11_03515	1.96194	7.89889e-06	1.2222	0.256044	UOF15748.1	sigma-54 dependent transcriptional regulator
IEQ11_09325	1.96087	5.09558e-14	1.51499	9.15471e-06	UOF16809.1	DUF2147 domain-containing protein
IEQ11_03930	1.96055	0.0190184	5.60823	1.28709e-10	UOF15823.1	NAD(P)-dependent alcohol dehydrogenase
IEQ11_03735	1.95939	8.97879e-16	1.55131	4.40535e-07	UOF15787.1	TonB-dependent receptor
IEQ11_24375	1.95821	0.0132173	1.50986	0.171768	UOF14808.1	pyridoxamine 5'-phosphate oxidase family protein
IEQ11_06375	1.95566	0.000251583	1.98461	0.000276619	UOF16269.1	hypothetical protein
IEQ11_12355	1.94957	7.30095e-12	0.547188	2.53523e-09	UOF17366.1	GFA family protein
IEQ11_12210	1.94952	4.47571e-06	2.61469	3.54977e-11	UOF17338.1	immunity 26/phosphotriesterase HocA family protein
IEQ11_01295	1.94933	6.1913e-06	2.20387	1.175e-07	UOF15331.1	hypothetical protein
IEQ11_15425	1.94889	3.78885e-06	2.95459	3.23064e-14	UOF13143.1	hypothetical protein
IEQ11_12410	1.94866	1.00624e-06	2.1448	3.2346e-08	UOF17376.1	cyclic peptide export ABC transporter
IEQ11_07470	1.94839	6.3104e-07	0.54512	2.80983e-05	UOF16480.1	GspH/FimT family pseudopilin
IEQ11_07410	1.94565	0.182556	3.84029	0.00503182	UOF16468.1	head completion/stabilization protein
IEQ11_22575	1.94496	1.88723e-07	0.88825	0.433471	UOF14471.1	hypothetical protein
IEQ11_13095	1.94209	2.06581e-17	0.576026	1.30247e-11	UOF17508.1	class II fumarate hydratase
IEQ11_14630	1.94153	0.000290123	1.23561	0.320977	UOF12995.1	hypothetical protein
IEQ11_20080	1.93807	1.52382e-12	1.82877	2.58034e-10	UOF14003.1	D-hexose-6-phosphate mutarotase
IEQ11_21375	1.93793	6.23695e-06	1.64483	0.00123916	UOF14247.1	HEAT repeat domain-containing protein
IEQ11_00720	1.93764	9.90142e-08	1.37053	0.0193013	UOF15223.1	ParA family protein
IEQ11_05345	1.9376	7.92446e-08	1.58769	0.00033589	UOF16082.1	hypothetical protein
IEQ11_25275	1.93728	1.23944e-08	2.75005	1.40918e-18	UOF14981.1	hypothetical protein
IEQ11_17475	1.93696	7.59445e-05	0.945833	0.803738	UOF13524.1	GIY-YIG nuclease family protein
IEQ11_20085	1.93421	8.00383e-12	1.0207	0.874179	UOF14004.1	hypothetical protein
IEQ11_05350	1.92816	4.30314e-06	1.97423	3.18694e-06	UOF16083.1	hypothetical protein
IEQ11_25670	1.92732	1.20978e-07	1.17852	0.250022	UOF15053.1	hypothetical protein
IEQ11_06520	1.92576	0.142594	6.49158	6.07306e-06	UOF16298.1	flagellar hook capping protein
IEQ11_25040	1.92503	0.00726463	1.55059	0.0995586	UOF17618.1	nuclear transport factor 2 family protein
IEQ11_25620	1.92491	5.23384e-07	1.75166	3.51711e-05	UOF15046.1	bifunctional isocitrate dehydrogenase kinase/phosphatase
IEQ11_09620	1.92474	0.00145378	1.78042	0.0076361	UOF16867.1	hypothetical protein
IEQ11_00480	1.92436	1.36534e-11	1.17514	0.145093	UOF15178.1	efflux RND transporter periplasmic adaptor subunit
IEQ11_22420	1.9241	3.67506e-10	0.975937	0.85964	UOF14443.1	iron-containing redox enzyme family protein
IEQ11_12405	1.92351	4.63474e-06	2.49762	1.27574e-10	UOF17375.1	M28 family peptidase
IEQ11_01185	1.92192	0.000228973	1.71618	0.00372523	UOF15310.1	hypothetical protein
IEQ11_11655	1.9215	7.14258e-05	1.08492	0.699597	UOF17233.1	phosphotransferase family protein
IEQ11_07195	1.92018	5.83836e-11	1.35897	0.00416927	UOF16428.1	nucleotide 5'-monophosphate nucleosidase PpnN
IEQ11_25675	1.91895	0.00291481	2.90326	6.99945e-07	UOF15054.1	hypothetical protein
IEQ11_10340	1.91869	0.00272736	0.740268	0.247597	UOF16995.1	hypothetical protein
IEQ11_05800	1.91749	8.17592e-09	0.989888	0.948935	UOF16163.1	PTS sugar transporter subunit IIA
IEQ11_23580	1.91685	0.000126556	1.30022	0.174698	UOF14657.1	sulfate ABC transporter permease subunit CysW
IEQ11_15015	1.9163	1.39752e-07	0.57375	3.51683e-05	UOF13067.1	class I SAM-dependent methyltransferase
IEQ11_06720	1.91373	1.13841e-05	1.00077	0.996145	UOF16337.1	LacI family DNA-binding transcriptional regulator
IEQ11_05575	1.91258	0.00222181	1.82418	0.00659535	UOF16122.1	ATP-binding protein
IEQ11_25345	1.91099	0.00336276	1.29782	0.309643	UOF14994.1	GPI inositol-deacylase
IEQ11_14510	1.90806	0.000209535	1.62321	0.00894844	UOF12972.1	hypothetical protein
IEQ11_24830	1.90592	2.9915e-05	2.3963	1.50099e-08	UOF14897.1	response regulator
IEQ11_22480	1.90518	1.72447e-06	1.97847	6.67066e-07	UOF14454.1	hypothetical protein
IEQ11_17430	1.90516	0.000897226	1.20126	0.423825	UOF13515.1	hypothetical protein
IEQ11_15100	1.90265	2.72415e-08	1.12345	0.39814	UOF13083.1	argininosuccinate lyase
IEQ11_04320	1.90145	2.39636e-10	1.10251	0.426302	UOF15895.1	M20/M25/M40 family metallo-hydrolase
IEQ11_12620	1.90034	1.33686e-07	0.723086	0.0143809	UOF12619.1	wax ester/triacylglycerol synthase family O-acyltransferase
IEQ11_06550	1.89977	0.108311	2.55779	0.0195119	UOF16304.1	sigma-70 family RNA polymerase sigma factor
IEQ11_12675	1.89923	4.0452e-08	0.974491	0.870192	UOF12628.1	hypothetical protein
IEQ11_02930	1.89831	0.00210497	1.58099	0.0404342	UOF15639.1	fasciclin domain-containing protein
IEQ11_24320	1.8954	0.00645892	1.93925	0.00642466	UOF14797.1	hypothetical protein
IEQ11_06785	1.89492	0.0486985	2.02383	0.0361174	UOF16350.1	sugar kinase
IEQ11_07595	1.89406	4.67046e-06	0.515238	8.01657e-06	UOF16501.1	PepSY domain-containing protein
IEQ11_25705	1.89022	1.16114e-05	1.35593	0.0592775	UOF15060.1	ATP-dependent helicase HrpB
IEQ11_21365	1.88892	0.000330702	1.85102	0.000795865	UOF14245.1	DUF4287 domain-containing protein
IEQ11_09690	1.88749	2.66034e-08	1.3577	0.013728	UOF16881.1	PQQ-dependent sugar dehydrogenase
IEQ11_12755	1.88632	0.00129152	3.53125	3.57905e-11	UOF12644.1	DUF58 domain-containing protein
IEQ11_06385	1.88435	0.000288893	1.4493	0.0522649	UOF16271.1	hypothetical protein
IEQ11_00805	1.88422	5.08355e-10	0.97883	0.874164	UOF15240.1	sugar MFS transporter
IEQ11_11285	1.88412	2.55467e-05	1.88762	3.976e-05	UOF17168.1	N(4)-(beta-N-acetylglucosaminyl)-L-asparaginase
IEQ11_04615	1.88392	9.93153e-11	0.818389	0.0680226	UOF15947.1	pilus assembly protein PilP
IEQ11_02475	1.88141	0.000392662	2.70283	1.67171e-08	UOF15549.1	DegV family protein
IEQ11_11070	1.87976	0.00045166	1.05826	0.812204	UOF17127.1	MbcA/ParS/Xre antitoxin family protein
IEQ11_25625	1.87932	0.0245901	1.34888	0.347452	UOF15047.1	hypothetical protein
IEQ11_11790	1.87881	0.00833627	0.995535	0.988402	UOF17258.1	VWA domain-containing protein
IEQ11_24620	1.87696	5.579e-07	3.13316	1.52788e-20	UOF14855.1	hypothetical protein
IEQ11_11775	1.87341	0.00017772	0.989842	0.965154	UOF17255.1	polymorphic toxin type 15 domain-containing protein
IEQ11_07385	1.8731	0.174215	3.11683	0.0116755	UOF16464.1	hypothetical protein
IEQ11_05130	1.87304	0.0641576	8.10829	9.38756e-12	UOF16040.1	YegP family protein
IEQ11_02705	1.87137	3.89016e-09	1.05201	0.71294	UOF15595.1	VOC family protein
IEQ11_20910	1.87061	1.70911e-12	0.699575	0.000132309	UOF14161.1	ferredoxin reductase
IEQ11_14100	1.87022	0.00054773	3.04997	3.03144e-10	UOF12892.1	tail fiber protein
IEQ11_19130	1.87012	9.48555e-06	0.988181	0.95063	UOF13833.1	PhzF family phenazine biosynthesis protein
IEQ11_04250	1.86816	3.24447e-09	1.50827	0.00022851	UOF15884.1	prolyl oligopeptidase family serine peptidase
IEQ11_04010	1.86771	0.00279238	0.838934	0.496447	UOF15839.1	immunity 22 family protein
IEQ11_02120	1.86667	2.66274e-06	1.30821	0.0709138	UOF15480.1	DNA/RNA non-specific endonuclease
IEQ11_22380	1.86593	7.08619e-05	0.96676	0.871724	UOF14435.1	hypothetical protein
IEQ11_03880	1.861	2.33079e-10	1.4989	8.089e-05	UOF15815.1	four helix bundle protein
IEQ11_01590	1.85378	0.00292451	0.85135	0.537337	UOF15387.1	sodium:solute symporter
IEQ11_18590	1.85233	1.98574e-06	1.41034	0.0137886	UOF13732.1	class I SAM-dependent methyltransferase
IEQ11_00470	1.84877	1.72844e-05	3.17726	1.28874e-16	UOF15176.1	DUF2798 domain-containing protein
IEQ11_09715	1.84709	7.65798e-05	1.87425	8.00928e-05	UOF16886.1	hypothetical protein
IEQ11_24740	1.84585	5.3657e-08	1.20999	0.138471	UOF14879.1	methyltransferase domain-containing protein
IEQ11_08535	1.84555	1.48927e-09	1.28783	0.0236446	UOF16669.1	penicillin acylase family protein
IEQ11_25575	1.8453	5.77235e-05	2.19303	2.93339e-07	UOF15037.1	UPF0149 family protein
IEQ11_17355	1.84473	0.00549779	1.13828	0.636401	UOF13501.1	hypothetical protein
IEQ11_02550	1.84403	8.0241e-07	1.03582	0.832607	UOF15564.1	ribosome small subunit-dependent GTPase A
IEQ11_17300	1.84384	3.7606e-06	1.17529	0.295672	UOF13491.1	peptidylprolyl isomerase
IEQ11_01670	1.84307	0.0162492	1.11529	0.735416	UOF15403.1	collagenase
IEQ11_01565	1.83935	1.78105e-05	1.17525	0.337361	UOF15383.1	formylglycine-generating enzyme family protein
IEQ11_18995	1.83855	1.99342e-11	0.936121	0.561881	UOF13806.1	chemotaxis protein CheW
IEQ11_00775	1.83697	0.0055091	1.14293	0.622071	UOF15234.1	ATP-binding protein
IEQ11_23010	1.83392	0.0015639	0.906093	0.684706	UOF14554.1	non-ribosomal peptide synthetase
IEQ11_02170	1.83384	0.000758662	1.6565	0.00760698	UOF15490.1	dihydroneopterin aldolase
IEQ11_07345	1.83355	0.341744	4.01519	0.0214629	UOF16456.1	GPW/gp25 family protein
IEQ11_18985	1.83333	6.72788e-18	1.02544	0.787531	UOF13804.1	Hpt domain-containing protein
IEQ11_18015	1.82938	1.42628e-10	0.520638	4.83133e-11	UOF13629.1	pyrroloquinoline quinone biosynthesis protein PqqE
IEQ11_03245	1.82856	6.31572e-05	1.22353	0.247426	UOF15698.1	Lrp/AsnC family transcriptional regulator
IEQ11_14115	1.82771	0.0054338	0.949787	0.858065	UOF12895.1	hypothetical protein
IEQ11_04665	1.8268	0.0302037	1.09266	0.806184	UOF15957.1	helix-turn-helix domain-containing protein
IEQ11_24410	1.82676	1.67462e-08	1.82431	3.34932e-08	UOF14814.1	crotonase/enoyl-CoA hydratase family protein
IEQ11_07085	1.8263	0.00339638	0.5461	0.00985326	UOF16407.1	DUF1800 domain-containing protein
IEQ11_20905	1.82561	4.56976e-13	0.715621	0.00012948	UOF14160.1	acyl-CoA desaturase
IEQ11_13610	1.82546	3.17141e-10	1.15797	0.185024	UOF12803.1	TonB-dependent receptor
IEQ11_25230	1.8238	0.0132787	1.71561	0.0354488	UOF14973.1	response regulator
IEQ11_06765	1.8237	0.000950723	1.97356	0.000246715	UOF16346.1	hypothetical protein
IEQ11_03725	1.82283	3.1182e-06	0.50284	5.20803e-07	UOF17422.1	RNA polymerase sigma factor
IEQ11_23990	1.82271	0.0343934	0.9905	0.980006	UOF14735.1	hypothetical protein
IEQ11_02285	1.82188	3.21578e-06	0.898352	0.497136	UOF15513.1	TonB-dependent receptor
IEQ11_02575	1.82183	0.0041236	1.41052	0.138115	UOF15569.1	response regulator transcription factor
IEQ11_06285	1.82143	2.66802e-05	1.79128	7.21528e-05	UOF16251.1	DUF4087 domain-containing protein
IEQ11_19555	1.82074	1.03569e-08	0.696267	0.00120178	UOF13907.1	hypothetical protein
IEQ11_23525	1.81888	5.04792e-08	2.86778	1.58854e-22	UOF17610.1	hypothetical protein
IEQ11_06485	1.81873	0.441955	6.00757	0.011825	UOF16291.1	flagellar hook-basal body complex protein FliE
IEQ11_21455	1.81765	2.98676e-05	1.31961	0.0825865	UOF14263.1	hypothetical protein
IEQ11_22170	1.81752	0.0150539	0.885617	0.697512	UOF14395.1	RidA family protein
IEQ11_05145	1.81637	8.72911e-05	1.2171	0.260432	UOF16043.1	TonB-dependent receptor
IEQ11_02395	1.8158	0.0133823	0.912145	0.771838	UOF15533.1	S8 family serine peptidase
IEQ11_08905	1.81321	0.00198116	0.813592	0.374658	UOF16735.1	cytochrome c biogenesis protein CcsA
IEQ11_20870	1.81213	0.000115056	1.46149	0.0229956	UOF14153.1	sterol desaturase family protein
IEQ11_17545	1.81073	0.00420614	1.34589	0.205173	UOF13537.1	AAA family ATPase
IEQ11_06410	1.81033	7.17569e-06	1.48401	0.00477483	UOF16276.1	putative Ig domain-containing protein
IEQ11_14380	1.80981	0.00103684	0.902562	0.654001	UOF12947.1	lipase family protein
IEQ11_22370	1.8084	0.000334573	0.948166	0.808045	UOF14433.1	AraC family transcriptional regulator
IEQ11_00155	1.80823	5.93651e-05	1.75114	0.000239377	UOF15116.1	2OG-Fe(II) oxygenase
IEQ11_15585	1.80715	0.00103263	1.6991	0.0049106	UOF17531.1	DUF4279 domain-containing protein
IEQ11_16455	1.80655	2.73621e-07	2.13718	4.83133e-11	UOF13330.1	hypothetical protein
IEQ11_05700	1.80638	3.43201e-09	0.715649	0.0016811	UOF16146.1	type IV pilus twitching motility protein PilT
IEQ11_15965	1.80559	0.000763528	1.69328	0.00413477	UOF13240.1	ATP-binding domain-containing protein
IEQ11_21415	1.80441	0.00012119	1.35049	0.0793759	UOF14255.1	ankyrin repeat domain-containing protein
IEQ11_24020	1.80439	7.72618e-06	0.949716	0.767714	UOF14741.1	spore coat U domain-containing protein
IEQ11_12645	1.80253	4.56373e-12	0.572922	2.26353e-10	UOF12622.1	FAD-binding oxidoreductase
IEQ11_03625	1.80207	0.0384984	1.78366	0.0529635	UOF15770.1	hypothetical protein
IEQ11_14130	1.80125	8.67615e-05	1.29458	0.124846	UOF12898.1	redox-sensitive transcriptional activator SoxR
IEQ11_04795	1.80095	1.54778e-06	0.735858	0.0217584	UOF15979.1	TonB-dependent siderophore receptor
IEQ11_21355	1.79926	0.000412143	1.41276	0.0580905	UOF14243.1	type II toxin-antitoxin system PemK/MazF family toxin
IEQ11_25535	1.79887	3.11183e-05	0.719524	0.0390803	UOF15029.1	hypothetical protein
IEQ11_06770	1.79849	0.0190703	1.44801	0.181986	UOF16347.1	carboxylesterase family protein
IEQ11_23830	1.7959	4.1974e-05	0.587568	0.000518845	UOF14706.1	hypothetical protein
IEQ11_23075	1.79562	0.00496079	1.85	0.00426352	UOF14567.1	hypothetical protein
IEQ11_20885	1.79536	0.0112744	1.45221	0.14355	UOF14156.1	Lrp/AsnC family transcriptional regulator
IEQ11_24955	1.79471	3.33738e-06	1.20909	0.189352	UOF14921.1	DUF2268 domain-containing protein
IEQ11_11970	1.7943	0.00242824	0.540148	0.00291364	UOF17293.1	hypothetical protein
IEQ11_23115	1.79276	0.00466028	0.727093	0.191113	UOF14575.1	phosphoethanolamine transferase
IEQ11_11525	1.79161	0.0226915	1.96186	0.0102389	UOF17211.1	LysR family transcriptional regulator
IEQ11_14880	1.79155	1.08524e-12	1.12761	0.203504	UOF13043.1	amino acid permease
IEQ11_24440	1.79105	0.0107518	1.5012	0.102619	UOF14820.1	nuclear transport factor 2 family protein
IEQ11_17400	1.79078	0.00614675	1.70758	0.0165621	UOF17549.1	LysR substrate-binding domain-containing protein
IEQ11_04605	1.78934	5.83616e-08	0.814756	0.0877028	UOF15945.1	PilN domain-containing protein
IEQ11_06275	1.78558	0.000536656	1.65348	0.00416412	UOF16249.1	thioredoxin family protein
IEQ11_24725	1.78397	2.03624e-05	1.30334	0.0790625	UOF14876.1	hypothetical protein
IEQ11_14405	1.78379	0.0302276	1.1266	0.721363	UOF12952.1	hypothetical protein
IEQ11_06975	1.7835	0.00409983	0.867633	0.57309	UOF16386.1	GspH/FimT family pseudopilin
IEQ11_24275	1.78325	5.43086e-07	1.38613	0.00790459	UOF14788.1	HigA family addiction module antitoxin
IEQ11_04625	1.78289	2.43581e-09	1.34127	0.00480798	UOF15949.1	MoxR family ATPase
IEQ11_18630	1.77771	0.00820911	1.02981	0.918324	UOF13740.1	glycosyltransferase family 2 protein
IEQ11_12740	1.77699	0.00571088	2.3799	2.69134e-05	UOF12641.1	carboxypeptidase regulatory-like domain-containing protein
IEQ11_23885	1.77657	0.000248328	2.80625	2.14394e-11	UOF14717.1	TonB-dependent receptor
IEQ11_10660	1.77612	0.0172248	1.07143	0.825378	UOF17055.1	TetR/AcrR family transcriptional regulator
IEQ11_22990	1.77472	0.0247924	1.10463	0.761398	UOF14550.1	NTP transferase domain-containing protein
IEQ11_03760	1.77346	0.000932209	1.46206	0.0426356	UOF15792.1	hypothetical protein
IEQ11_24205	1.77282	0.000386981	2.05552	9.66864e-06	UOF14778.1	ACT domain-containing protein
IEQ11_18610	1.77259	0.0051147	1.31255	0.239318	UOF13736.1	glycosyltransferase
IEQ11_14105	1.77216	0.0233175	4.32427	5.76657e-10	UOF12893.1	tail fiber protein
IEQ11_15315	1.77144	0.0386727	1.58943	0.119423	UOF13124.1	hypothetical protein
IEQ11_06225	1.77076	1.58867e-08	0.409307	1.1602e-18	UOF16239.1	hypothetical protein
IEQ11_10980	1.7706	9.70374e-07	1.81582	4.90305e-07	UOF17111.1	TrbC/VirB2 family protein
IEQ11_08965	1.77036	0.0330173	1.45008	0.209839	UOF16747.1	hypothetical protein
IEQ11_19700	1.77036	0.00312774	1.30138	0.227768	UOF13930.1	hypothetical protein
IEQ11_05360	1.77035	6.76847e-11	2.96596	2.94455e-36	UOF16085.1	acyl-CoA dehydrogenase
IEQ11_10605	1.767	1.06365e-07	1.81074	4.80212e-08	UOF17044.1	RidA family protein
IEQ11_22195	1.76637	8.46562e-11	0.71499	0.000333177	UOF14400.1	WG repeat-containing protein
IEQ11_02815	1.76543	5.87823e-05	1.20321	0.254372	UOF15616.1	AraC family transcriptional regulator
IEQ11_14570	1.76463	5.13386e-09	1.44167	0.000363852	UOF12984.1	S8 family serine peptidase
IEQ11_03620	1.76308	0.0308269	2.11576	0.00473083	UOF15769.1	hypothetical protein
IEQ11_11765	1.76268	0.000399167	1.11253	0.589955	UOF17253.1	glycosyltransferase
IEQ11_24450	1.75994	0.00321419	0.556928	0.00597963	UOF14822.1	antibiotic biosynthesis monooxygenase
IEQ11_00935	1.75965	0.00112365	2.53604	5.26399e-08	UOF15264.1	hypothetical protein
IEQ11_25525	1.75747	0.000199572	2.83971	2.25747e-12	UOF15027.1	hypothetical protein
IEQ11_18010	1.75715	9.50802e-08	0.462596	5.56525e-12	UOF13628.1	pyrroloquinoline quinone biosynthesis peptide chaperone PqqD
IEQ11_04280	1.75376	6.97376e-05	1.01689	0.929944	UOF15888.1	helix-turn-helix domain-containing protein
IEQ11_15105	1.75327	2.33457e-06	1.28764	0.0525093	UOF13084.1	proline--tRNA ligase
IEQ11_01140	1.75156	0.0223945	1.22558	0.483084	UOF15301.1	efflux RND transporter permease subunit
IEQ11_23970	1.74942	0.000130802	1.20721	0.266148	UOF14731.1	hypothetical protein
IEQ11_24885	1.74913	1.036e-07	1.23258	0.0755535	UOF14907.1	TetR/AcrR family transcriptional regulator
IEQ11_24370	1.74882	0.000758662	1.38444	0.0754706	UOF14807.1	alpha/beta hydrolase
IEQ11_04855	1.74841	1.12817e-06	1.0253	0.868927	UOF15990.1	pyruvate kinase
IEQ11_22425	1.74783	0.000631722	1.383	0.0706377	UOF14444.1	aspartate aminotransferase family protein
IEQ11_16770	1.74678	0.00939459	1.08306	0.7718	UOF13392.1	hypothetical protein
IEQ11_01145	1.74666	0.0302037	1.0108	0.975009	UOF15302.1	hypothetical protein
IEQ11_24920	1.74415	0.00140587	0.969849	0.894985	UOF14914.1	hypothetical protein
IEQ11_23180	1.7441	0.000365809	1.30682	0.125397	UOF14587.1	OmpA family protein
IEQ11_25540	1.74395	9.10942e-09	0.777346	0.0186563	UOF15030.1	M20 family metallopeptidase
IEQ11_01630	1.74394	2.4017e-07	1.44523	0.00117965	UOF15395.1	insulinase family protein
IEQ11_24570	1.74163	8.91042e-05	1.0511	0.790406	UOF14845.1	DUF4189 domain-containing protein
IEQ11_09375	1.74115	0.00583531	1.85689	0.00271284	UOF16819.1	DUF5668 domain-containing protein
IEQ11_06530	1.74023	0.245701	3.98658	0.00203677	UOF16300.1	FliM/FliN family flagellar motor C-terminal domain-containing protein
IEQ11_24360	1.74019	0.00153068	1.00979	0.967814	UOF14805.1	LysR family transcriptional regulator
IEQ11_04420	1.73989	3.66335e-08	1.30234	0.015805	UOF15908.1	cell division protein ZapA
IEQ11_01200	1.73965	0.000618436	1.30335	0.145159	UOF15313.1	NAD(P)H-dependent oxidoreductase
IEQ11_09610	1.7393	1.22933e-05	1.33368	0.0388138	UOF16865.1	glycerophosphodiester phosphodiesterase
IEQ11_03145	1.73636	2.03233e-08	1.60377	3.34817e-06	UOF15680.1	DUF4011 domain-containing protein
IEQ11_10780	1.73629	8.92288e-07	0.35108	2.39083e-20	UOF17076.1	TonB-dependent receptor
IEQ11_13460	1.73526	8.29757e-09	1.26291	0.0249353		hypothetical protein
IEQ11_25755	1.73283	3.33071e-06	1.42932	0.00461918	UOF15070.1	alpha/beta hydrolase
IEQ11_24790	1.73248	4.50213e-06	1.22849	0.126606	UOF14889.1	helix-turn-helix domain-containing protein
IEQ11_05340	1.73084	1.23312e-05	1.74004	1.61012e-05	UOF16081.1	putative Ig domain-containing protein
IEQ11_09220	1.73083	1.77735e-05	0.709258	0.011717	UOF16792.1	ferredoxin family protein
IEQ11_12395	1.73079	1.22873e-06	1.34326	0.0160264	UOF17374.1	hypothetical protein
IEQ11_07360	1.72808	0.00360905	1.56027	0.026309	UOF16459.1	tail fiber domain-containing protein
IEQ11_02545	1.72667	1.35085e-06	1.33576	0.0175994	UOF15563.1	pyridoxal phosphate-dependent aminotransferase
IEQ11_01250	1.72651	6.5769e-05	1.81411	1.97119e-05	UOF15322.1	hypothetical protein
IEQ11_20935	1.72616	0.0006443	0.961621	0.855543	UOF14165.1	hypothetical protein
IEQ11_12780	1.72607	5.2749e-08	2.33206	2.0315e-17	UOF12648.1	TldD/PmbA family protein
IEQ11_21100	1.72519	0.0323384	1.23025	0.487311	UOF14197.1	NAD(P)/FAD-dependent oxidoreductase
IEQ11_14315	1.72431	0.000306533	1.83735	7.74287e-05	UOF12934.1	DUF333 domain-containing protein
IEQ11_24010	1.72415	4.0452e-08	0.749733	0.00709236	UOF14739.1	molecular chaperone
IEQ11_16610	1.72401	0.0112596	1.15415	0.582335	UOF13360.1	helix-turn-helix transcriptional regulator
IEQ11_25765	1.72307	0.000128675	1.50845	0.00624322	UOF15072.1	ABC transporter permease
IEQ11_24500	1.72236	0.000397446	2.78963	6.14872e-12	UOF14831.1	efflux transporter outer membrane subunit
IEQ11_25200	1.72148	0.0368192	0.751067	0.349035	UOF14967.1	hypothetical protein
IEQ11_09440	1.72141	0.00022614	1.35617	0.0596104	UOF16831.1	gamma-glutamyl-gamma-aminobutyrate hydrolase family protein
IEQ11_03200	1.72119	2.10653e-07	1.08963	0.500728	UOF15691.1	DMT family transporter
IEQ11_23520	1.72119	6.71671e-05	1.18709	0.277947	UOF14646.1	hypothetical protein
IEQ11_01035	1.72003	1.43183e-06	1.16042	0.252896	UOF15280.1	hypothetical protein
IEQ11_21005	1.71895	0.000898946	1.03608	0.866483	UOF14179.1	AAA family ATPase
IEQ11_15830	1.71894	8.7899e-07	1.32355	0.0189372	UOF13215.1	M91 family zinc metallopeptidase
IEQ11_15085	1.71825	0.0470249	2.36342	0.00142592	UOF13080.1	hypothetical protein
IEQ11_23405	1.71801	0.00247615	1.86846	0.000612907	UOF14626.1	hypothetical protein
IEQ11_24325	1.71784	0.0051147	0.981025	0.940112	UOF14798.1	CPBP family intramembrane metalloprotease
IEQ11_24695	1.71755	0.0322088	1.7978	0.0251484	UOF14870.1	hypothetical protein
IEQ11_14215	1.71599	0.000193258	0.708344	0.0326302	UOF12915.1	RidA family protein
IEQ11_21390	1.71461	0.00215117	1.29622	0.188901	UOF14250.1	hypothetical protein
IEQ11_03495	1.71372	7.48545e-06	1.80918	1.20316e-06	UOF15745.1	hypothetical protein
IEQ11_15110	1.71302	0.000103898	1.21262	0.217815	UOF13085.1	N-acetyl-gamma-glutamyl-phosphate reductase
IEQ11_06355	1.71295	4.93142e-13	1.55473	7.35761e-09	UOF16265.1	Ig-like domain-containing protein
IEQ11_15445	1.71255	0.00415724	3.86718	3.78004e-14	UOF13147.1	hypothetical protein
IEQ11_15375	1.71119	3.96519e-06	1.03725	0.812578	UOF13135.1	energy transducer TonB
IEQ11_16880	1.70916	0.254033	2.98935	0.0157348	UOF13413.1	hypothetical protein
IEQ11_11975	1.70777	0.000518334	1.26663	0.174131	UOF17294.1	efflux RND transporter periplasmic adaptor subunit
IEQ11_00505	1.70729	3.4622e-12	0.978797	0.834291	UOF15183.1	4-vinyl reductase
IEQ11_04245	1.70202	1.48502e-06	1.67473	5.41194e-06	UOF15883.1	hypothetical protein
IEQ11_22655	1.70186	6.03374e-06	1.03231	0.835906	UOF14486.1	Tn7 transposase TnsA N-terminal domain-containing protein
IEQ11_00340	1.70174	0.0262818	1.7461	0.0251457	UOF15152.1	M20/M25/M40 family metallo-hydrolase
IEQ11_21905	1.70073	3.46037e-05	0.779681	0.0880211	UOF14345.1	TonB-dependent receptor
IEQ11_00085	1.69883	2.2325e-05	0.624925	0.000320583	UOF15102.1	PA0069 family radical SAM protein
IEQ11_25125	1.69869	0.000256064	0.881379	0.465762	UOF14952.1	CopL family metal-binding regulatory protein
IEQ11_06585	1.69797	0.0018144	2.10977	1.07593e-05	UOF16311.1	response regulator
IEQ11_14760	1.69711	0.000784411	2.57268	7.99578e-10	UOF13021.1	hypothetical protein
IEQ11_22925	1.69681	0.000199809	1.23426	0.189277	UOF14537.1	hypothetical protein
IEQ11_03650	1.69612	0.00127846	1.47811	0.0253737	UOF15775.1	dethiobiotin synthase
IEQ11_17370	1.69463	3.40088e-05	0.994658	0.975079	UOF13504.1	DUF72 domain-containing protein
IEQ11_08010	1.69418	1.97196e-06	3.05094	1.09475e-24		DUF885 family protein
IEQ11_05465	1.69187	2.22413e-05	1.59902	0.000250012	UOF16105.1	phytase
IEQ11_00940	1.6915	1.76502e-08	1.4574	0.00011025	UOF15265.1	type III secretion system export apparatus subunit SctU
IEQ11_21400	1.68856	0.0125857	1.55973	0.0461202	UOF14252.1	LysR family transcriptional regulator
IEQ11_00950	1.6884	0.000320551	1.89278	1.51668e-05	UOF15267.1	type III secretion system export apparatus subunit SctS
IEQ11_00490	1.688	3.37055e-07	1.29446	0.0205019	UOF15180.1	efflux transporter outer membrane subunit
IEQ11_16135	1.68681	0.0010485	1.42718	0.0395037	UOF13270.1	NADAR family protein
IEQ11_12215	1.68598	0.000137959	2.39687	1.08398e-10	UOF17339.1	immunity 51 family protein
IEQ11_02800	1.68544	4.87626e-05	3.53817	2.54822e-24	UOF15613.1	type 2 lanthipeptide synthetase LanM family protein
IEQ11_18990	1.68533	3.0503e-11	0.820206	0.020868	UOF13805.1	methyl-accepting chemotaxis protein
IEQ11_18605	1.68482	0.00474675	0.990146	0.968353	UOF13735.1	hypothetical protein
IEQ11_23325	1.68454	2.66701e-05	3.03038	3.41149e-20	UOF14613.1	S9 family peptidase
IEQ11_14885	1.68453	3.58693e-08	1.56991	3.791e-06	UOF13044.1	amino acid permease
IEQ11_17365	1.68451	0.00361754	1.54503	0.0220131	UOF13503.1	VOC family protein
IEQ11_06840	1.68289	0.00147967	2.23353	7.19194e-07	UOF16361.1	N-acetylglucosamine-6-phosphate deacetylase
IEQ11_14740	1.68117	0.000155619	1.20524	0.234822	UOF13017.1	hypothetical protein
IEQ11_20975	1.67863	0.0014765	1.72808	0.00108611	UOF14173.1	hypothetical protein
IEQ11_20670	1.67801	0.00105822	0.59686	0.00266236	UOF14115.1	winged helix DNA-binding domain-containing protein
IEQ11_13880	1.67772	3.03242e-05	1.14349	0.354107	UOF12853.1	hypothetical protein
IEQ11_06890	1.6772	0.0146257	1.05863	0.835524	UOF16370.1	SDR family NAD(P)-dependent oxidoreductase
IEQ11_00965	1.67606	0.000178155	1.34903	0.0453955	UOF15268.1	type III secretion system cytoplasmic ring protein SctQ
IEQ11_13960	1.67494	6.46414e-05	1.48843	0.00349824	UOF12868.1	hypothetical protein
IEQ11_01155	1.67448	0.000786481	1.55056	0.00641681	UOF15304.1	FKBP-type peptidyl-prolyl cis-trans isomerase
IEQ11_21465	1.67389	0.000922027	1.74613	0.000456068	UOF14265.1	KAP family NTPase
IEQ11_23835	1.67312	0.000256064	0.458949	4.79773e-08	UOF14707.1	hypothetical protein
IEQ11_05710	1.67303	4.35116e-06	1.19251	0.161935	UOF16147.1	type IV secretion protein Rhs
IEQ11_14195	1.67292	0.000177437	1.77637	3.99213e-05	UOF12911.1	carboxylate-amine ligase
IEQ11_00725	1.67245	0.000634701	1.22487	0.238376	UOF15224.1	hypothetical protein
IEQ11_23855	1.67191	0.000991258	1.2191	0.268025	UOF14711.1	bifunctional DNA-formamidopyrimidine glycosylase/DNA-(apurinic or apyrimidinic site) lyase
IEQ11_05715	1.66763	2.77188e-06	1.20533	0.131766	UOF16148.1	hypothetical protein
IEQ11_19970	1.66757	0.00068884	0.539211	0.000209607	UOF13981.1	ankyrin repeat domain-containing protein
IEQ11_20985	1.6675	0.00297653	1.32738	0.139127	UOF14175.1	hypothetical protein
IEQ11_08170	1.66581	0.000136765	1.28347	0.0916076	UOF16607.1	hypothetical protein
IEQ11_13875	1.66505	7.09218e-05	2.68843	2.76209e-15	UOF12852.1	tRNA pseudouridine(38-40) synthase TruA
IEQ11_13300	1.66496	0.00439228	1.10232	0.662489	UOF12745.1	MurR/RpiR family transcriptional regulator
IEQ11_15255	1.66329	2.3479e-05	0.716131	0.00950887	UOF13113.1	polyhydroxyalkanoate synthesis repressor PhaR
IEQ11_15125	1.66211	4.8215e-05	1.00225	0.988413	UOF13088.1	acetylornithine deacetylase
IEQ11_01275	1.66132	0.00540022	1.67751	0.00607649	UOF15327.1	hypothetical protein
IEQ11_14475	1.66126	0.00190083	0.753645	0.13406	UOF12965.1	hypothetical protein
IEQ11_24280	1.66081	0.00014223	1.30967	0.0629063	UOF14789.1	DUF3800 domain-containing protein
IEQ11_09705	1.65992	0.00690253	1.62717	0.0129039	UOF16884.1	NIPSNAP family protein
IEQ11_01050	1.65831	3.75651e-05	1.11143	0.478348	UOF15283.1	hypothetical protein
IEQ11_02910	1.657	0.000520732	1.08917	0.639679	UOF15635.1	helix-turn-helix transcriptional regulator
IEQ11_17640	1.65664	0.000608958	1.42728	0.0242702	UOF13556.1	DUF6348 family protein
IEQ11_00540	1.65634	4.23213e-08	1.00701	0.955176	UOF15190.1	ABC transporter ATP-binding protein
IEQ11_01025	1.65525	3.61733e-08	1.03999	0.740434	UOF15278.1	FliI/YscN family ATPase
IEQ11_23570	1.65503	0.000481906	1.33449	0.0668007	UOF14655.1	hypothetical protein
IEQ11_05440	1.65484	0.000187984	2.26463	8.80842e-10	UOF16100.1	AsmA family protein
IEQ11_01030	1.65427	5.35869e-05	1.30066	0.0549181	UOF15279.1	hypothetical protein
IEQ11_22785	1.65349	4.18459e-07	0.794015	0.0353319	UOF14510.1	DNA-processing protein DprA
IEQ11_00375	1.65255	8.08803e-07	1.02404	0.85964	UOF15159.1	hypothetical protein
IEQ11_15120	1.6517	0.000161892	0.941273	0.718324	UOF13087.1	acetylglutamate kinase
IEQ11_12470	1.65162	0.00436578	1.30819	0.17303	UOF17387.1	glycoside hydrolase family 9 protein
IEQ11_12425	1.65088	0.010352	1.64699	0.0140594	UOF17379.1	cysteine synthase A
IEQ11_01505	1.64974	1.76653e-08	1.04231	0.716957	UOF15372.1	insulinase family protein
IEQ11_24245	1.64917	0.00543563	1.6274	0.0094831	UOF14783.1	Rid family hydrolase
IEQ11_11900	1.64861	0.00793521	1.15185	0.530749	UOF17280.1	hypothetical protein
IEQ11_00945	1.64643	1.76798e-05	1.69353	9.12381e-06	UOF15266.1	type III secretion system export apparatus subunit SctT
IEQ11_03815	1.64535	0.0232775	1.44893	0.117586	UOF15803.1	TIGR04222 domain-containing membrane protein
IEQ11_05460	1.64526	9.43787e-05	1.68843	6.0006e-05	UOF16104.1	M23 family metallopeptidase
IEQ11_00710	1.6443	0.00322853	1.93305	0.000107358	UOF15221.1	YceI family protein
IEQ11_16185	1.64295	0.00424757	0.866872	0.489603	UOF13279.1	Na+/H+ antiporter NhaC family protein
IEQ11_15825	1.64283	0.000140555	1.52928	0.00180709	UOF13214.1	hypothetical protein
IEQ11_04210	1.6427	0.00142585	1.14102	0.478441	UOF15876.1	hypothetical protein
IEQ11_05090	1.64258	3.92748e-05	1.34247	0.0232796	UOF16032.1	OmpA family protein
IEQ11_21420	1.64211	0.00654973	1.09879	0.67984	UOF14256.1	VOC family protein
IEQ11_11650	1.64204	0.0102052	0.964092	0.883101	UOF17232.1	SDR family oxidoreductase
IEQ11_00715	1.6419	9.92893e-05	2.49049	2.5478e-13	UOF15222.1	histidine phosphatase family protein
IEQ11_10010	1.64127	1.46472e-05	1.18411	0.194452	UOF16934.1	hypothetical protein
IEQ11_20920	1.64115	0.000279794	1.3168	0.064113	UOF14162.1	hypothetical protein
IEQ11_03875	1.64033	1.01038e-07	1.29742	0.00883355	UOF15814.1	acetyl-CoA carboxylase biotin carboxylase subunit
IEQ11_16380	1.63961	8.67417e-06	1.45829	0.00114008	UOF13316.1	aquaporin Z
IEQ11_04025	1.63863	3.25189e-05	1.8945	9.03556e-08	UOF15841.1	YceI family protein
IEQ11_02430	1.63603	0.0011575	2.28712	2.88878e-08	UOF15540.1	MmcQ/YjbR family DNA-binding protein
IEQ11_15975	1.63532	0.000210614	1.14706	0.371926	UOF13242.1	hypothetical protein
IEQ11_02505	1.63477	7.31464e-05	2.62828	1.57393e-15	UOF15555.1	amidohydrolase
IEQ11_21475	1.63452	0.140509	2.0152	0.0382131	UOF14267.1	hypothetical protein
IEQ11_22870	1.63445	5.35915e-06	0.860012	0.232593	UOF14527.1	DUF3667 domain-containing protein
IEQ11_24765	1.63372	0.0119458	1.49139	0.0550098	UOF14884.1	acyl-CoA thioesterase
IEQ11_22230	1.63298	6.67128e-08	1.19493	0.0787301	UOF14407.1	ATP-binding protein
IEQ11_22120	1.63095	0.0253375	1.97824	0.00189525	UOF14385.1	hypothetical protein
IEQ11_24720	1.62961	8.101e-05	2.12757	9.22638e-10	UOF14875.1	hypothetical protein
IEQ11_00495	1.62907	0.00108187	1.00722	0.97088	UOF15181.1	nuclear transport factor 2 family protein
IEQ11_24480	1.62891	0.00336253	4.26892	1.65709e-20	UOF14827.1	outer membrane protein transport protein
IEQ11_06395	1.62866	0.0213096	1.39798	0.145598	UOF16273.1	SMI1/KNR4 family protein
IEQ11_16330	1.62843	3.82462e-05	1.11493	0.436279	UOF13306.1	cation diffusion facilitator family transporter
IEQ11_18355	1.62791	0.0247695	1.49243	0.0839875	UOF13691.1	hypothetical protein
IEQ11_03805	1.62773	0.0270882	1.85903	0.00557053	UOF15801.1	phosphatase PAP2/dual specificity phosphatase family protein
IEQ11_22795	1.62773	1.03626e-05	0.734633	0.011809	UOF14512.1	pilin
IEQ11_25090	1.62644	0.00342286	4.75999	6.27626e-23	UOF14945.1	hypothetical protein
IEQ11_09115	1.62588	0.000152538	0.743109	0.0400924		recombination regulator RecX
IEQ11_03110	1.62528	2.05941e-05	1.11966	0.402034	UOF15673.1	hypothetical protein
IEQ11_17405	1.62447	0.000394532	1.45096	0.0102896	UOF13510.1	TfoX/Sxy family protein
IEQ11_20615	1.62444	0.000254874	1.23635	0.155621	UOF14105.1	RNA repair transcriptional activator RtcR
IEQ11_16245	1.62444	0.000236399	0.919918	0.608736	UOF13290.1	AMP-binding protein
IEQ11_19750	1.6229	7.57817e-06	1.30043	0.0245632	UOF13940.1	phytanoyl-CoA dioxygenase family protein
IEQ11_18980	1.62273	3.59515e-07	0.870292	0.200565	UOF13803.1	hypothetical protein
IEQ11_22165	1.62262	0.020956	0.890376	0.658709	UOF14394.1	hypothetical protein
IEQ11_23565	1.62228	0.000249699	1.30877	0.0634632	UOF14654.1	sulfate ABC transporter substrate-binding protein
IEQ11_00040	1.62222	0.000104688	1.69141	3.51683e-05	UOF17624.1	energy transducer TonB
IEQ11_07960	1.62215	0.00425879	2.30061	5.51356e-07	UOF16572.1	low temperature requirement protein A
IEQ11_15060	1.62172	0.255467	5.79849	3.63772e-06	UOF13075.1	hypothetical protein
IEQ11_20270	1.6212	6.04574e-07	1.04682	0.711343	UOF14039.1	global regulator CLP-associated N-acetyltransferase
IEQ11_00600	1.62068	0.0325535	1.33387	0.249241	UOF15201.1	anti-sigma factor
IEQ11_16005	1.61936	0.00519685	1.09739	0.660588	UOF13248.1	hypothetical protein
IEQ11_05695	1.61918	0.000643678	0.656405	0.00741416	UOF16145.1	YggS family pyridoxal phosphate-dependent enzyme
IEQ11_08160	1.61912	0.00101608	1.04376	0.823199	UOF16605.1	hypothetical protein
IEQ11_15845	1.61891	4.22004e-07	0.837645	0.0988793	UOF13217.1	histidine triad nucleotide-binding protein
IEQ11_23670	1.61831	4.9182e-07	1.50763	3.23827e-05	UOF14674.1	coniferyl aldehyde dehydrogenase
IEQ11_13970	1.61802	0.0168161	1.09561	0.719074	UOF12870.1	SUKH-3 domain-containing protein
IEQ11_24150	1.61754	0.0268103	1.34764	0.215675	UOF14767.1	hypothetical protein
IEQ11_09940	1.61722	0.00656866	1.56597	0.0155738	UOF16920.1	HAMP domain-containing histidine kinase
IEQ11_24575	1.61459	0.129084	3.5474	1.92675e-05	UOF14846.1	hypothetical protein
IEQ11_21310	1.61347	2.95314e-08	0.740526	0.000998109	UOF17587.1	lipoyl(octanoyl) transferase LipB
IEQ11_24530	1.61157	0.0253495	1.28496	0.291431	UOF14837.1	DUF4166 domain-containing protein
IEQ11_14765	1.61026	0.0105182	0.657832	0.040469	UOF13022.1	hypothetical protein
IEQ11_04020	1.60971	0.000855174	0.924777	0.661713	UOF15840.1	malonic semialdehyde reductase
IEQ11_24665	1.60964	0.00256894	3.37817	6.4826e-16	UOF14864.1	hypothetical protein
IEQ11_03260	1.60941	0.00250303	1.62959	0.00267514	UOF15701.1	sigma-70 family RNA polymerase sigma factor
IEQ11_03485	1.60924	0.00675933	1.76042	0.00158449	UOF15743.1	hypothetical protein
IEQ11_25795	1.60767	0.0126579	1.13718	0.574805	UOF15078.1	2,5-didehydrogluconate reductase DkgB
IEQ11_13935	1.60574	0.000159922	1.24153	0.120613	UOF12863.1	transglycosylase SLT domain-containing protein
IEQ11_15995	1.60355	0.00216162	0.951364	0.802434	UOF13246.1	hypothetical protein
IEQ11_25160	1.60336	0.00157934	1.86249	3.58998e-05	UOF14959.1	cation diffusion facilitator family transporter
IEQ11_03895	1.60297	0.000883037	1.04301	0.818872	UOF15818.1	TlpA family protein disulfide reductase
IEQ11_24710	1.60156	0.0170197	1.32331	0.199085	UOF14873.1	hypothetical protein
IEQ11_00485	1.60109	9.30278e-06	1.31147	0.0169815	UOF15179.1	multidrug efflux RND transporter permease subunit
IEQ11_24055	1.60069	0.0165092	1.04231	0.870675	UOF14748.1	GNAT family N-acetyltransferase
IEQ11_09740	1.59918	0.000186179	0.912272	0.542215	UOF16891.1	cold-shock protein
IEQ11_05410	1.59812	3.0284e-06	1.20795	0.0885398	UOF17437.1	hypothetical protein
IEQ11_24505	1.59713	0.0040056	1.20431	0.320133	UOF14832.1	hypothetical protein
IEQ11_14745	1.59707	0.000207157	0.931321	0.654001	UOF13018.1	hydroxylase
IEQ11_07435	1.59697	0.0475831	1.09101	0.771166	UOF16473.1	phage portal protein
IEQ11_18560	1.5962	0.00279802	0.774505	0.144458	UOF13726.1	hypothetical protein
IEQ11_25110	1.59615	0.0116727	0.862368	0.506348	UOF14949.1	2Fe-2S iron-sulfur cluster-binding protein
IEQ11_13390	1.59599	0.000290193	1.51451	0.00200706	UOF12763.1	TerD family protein
IEQ11_01100	1.59574	0.000220505	1.01339	0.936851	UOF15293.1	RNA polymerase sigma factor
IEQ11_02660	1.59557	8.44879e-05	1.6464	3.9755e-05	UOF15586.1	HNH endonuclease
IEQ11_23145	1.59551	0.00185532	1.27264	0.150185	UOF14580.1	aminotransferase class I and II
IEQ11_05285	1.59524	0.138928	2.53614	0.00240301	UOF16070.1	MFS transporter
IEQ11_00685	1.59499	5.57444e-06	1.32119	0.011497	UOF15216.1	LacI family DNA-binding transcriptional regulator
IEQ11_09985	1.59467	0.0162311	1.29043	0.240404	UOF16929.1	helix-turn-helix transcriptional regulator
IEQ11_01580	1.5942	0.00935632	1.13158	0.567871	UOF15385.1	TonB-dependent receptor
IEQ11_21000	1.59184	0.0175621	0.82676	0.405406	UOF14178.1	helix-turn-helix domain-containing protein
IEQ11_24395	1.59065	0.000221583	2.37769	2.13353e-12	UOF14811.1	hypothetical protein
IEQ11_01850	1.59053	8.81263e-05	0.832397	0.176475	UOF15434.1	hypothetical protein
IEQ11_02165	1.58873	0.000142974	1.23997	0.112941	UOF15489.1	tRNA (adenosine(37)-N6)-threonylcarbamoyltransferase complex transferase subunit TsaD
IEQ11_00245	1.5883	0.0338385	2.4932	1.52257e-05	UOF15134.1	response regulator transcription factor
IEQ11_07330	1.58781	0.182371	2.74551	0.00236425	UOF16453.1	phage tail assembly protein
IEQ11_07585	1.58686	1.44251e-05	1.19448	0.136281	UOF16499.1	TraB/GumN family protein
IEQ11_14300	1.58657	0.0287209	1.36908	0.174698	UOF12931.1	hypothetical protein
IEQ11_15025	1.58589	0.000724264	4.48411	1.46238e-31	UOF13069.1	hypothetical protein
IEQ11_03065	1.58435	0.00388752	0.855966	0.402365	UOF15664.1	lactonase family protein
IEQ11_24145	1.58428	0.00910289	1.93098	0.000192659	UOF14766.1	DNA topoisomerase IB
IEQ11_17210	1.58426	0.00147964	1.1287	0.481947	UOF13474.1	energy transducer TonB
IEQ11_18565	1.58416	1.70702e-05	0.692083	0.00115328	UOF13727.1	NAD(P) transhydrogenase subunit alpha
IEQ11_20285	1.58375	0.00102453	2.57947	2.93596e-12	UOF14042.1	Mur ligase family protein
IEQ11_02470	1.58267	4.28909e-05	2.94654	3.87089e-23	UOF15548.1	amidohydrolase family protein
IEQ11_01015	1.58182	5.16652e-05	0.990365	0.949412	UOF15276.1	hypothetical protein
IEQ11_22605	1.58065	0.00859348	1.42088	0.0591047	UOF14476.1	hypothetical protein
IEQ11_06345	1.58022	2.00506e-05	1.69857	1.12949e-06	UOF16263.1	dienelactone hydrolase family protein
IEQ11_00520	1.57711	6.93016e-06	0.919324	0.49435	UOF15186.1	ABC transporter permease
IEQ11_13080	1.5763	0.0363875	1.05803	0.840104	UOF12706.1	DUF4981 domain-containing protein
IEQ11_04610	1.57608	1.11054e-05	0.735879	0.00531931	UOF15946.1	type 4a pilus biogenesis protein PilO
IEQ11_02655	1.57602	0.00189838	1.48939	0.00954278	UOF15585.1	hypothetical protein
IEQ11_19860	1.57564	4.19851e-06	1.06806	0.589955	UOF17641.1	general secretion pathway protein GspN
IEQ11_25095	1.57442	0.0315966	1.03937	0.88626	UOF14946.1	hypothetical protein
IEQ11_02880	1.57411	0.0169084	2.28174	9.52201e-06	UOF15629.1	TonB-dependent receptor
IEQ11_24650	1.57408	0.0225141	0.853741	0.501855	UOF14861.1	hypothetical protein
IEQ11_09225	1.57396	0.0398167	0.535023	0.0078776		tRNA-Glu
IEQ11_03990	1.57375	0.0359615	2.79389	5.97346e-07	UOF15835.1	multicopper oxidase family protein
IEQ11_07420	1.57271	0.123154	4.51523	2.35345e-08	UOF16470.1	phage major capsid protein, P2 family
IEQ11_10535	1.57236	0.00124316	0.82812	0.243408	UOF17031.1	DUF1295 domain-containing protein
IEQ11_10155	1.57102	0.000442652	1.46137	0.00499135	UOF16961.1	patatin-like phospholipase family protein
IEQ11_10125	1.5708	0.0048223	1.3138	0.121652	UOF16955.1	hypothetical protein
IEQ11_22085	1.56892	0.0363288	1.34255	0.213478	UOF14378.1	beta-lactamase family protein
IEQ11_09945	1.56764	0.0281818	2.02707	0.000506941	UOF16921.1	DUF2974 domain-containing protein
IEQ11_02405	1.56725	0.0428979	3.0238	1.57878e-07	UOF15535.1	hypothetical protein
IEQ11_22280	1.56427	4.88831e-07	1.29906	0.00586417	UOF14416.1	Dyp-type peroxidase
IEQ11_04285	1.56379	4.91036e-06	1.07413	0.55219	UOF15889.1	6-phosphofructokinase
IEQ11_22005	1.56294	0.000477915	1.09787	0.549519	UOF14363.1	amino acid deaminase
IEQ11_07515	1.56255	4.44203e-05	1.27711	0.0386824	UOF16487.1	hypothetical protein
IEQ11_11020	1.56225	0.0221674	1.21473	0.380237	UOF17119.1	hypothetical protein
IEQ11_04425	1.56103	0.000293366	1.1322	0.385978	UOF15909.1	TIGR02449 family protein
IEQ11_20775	1.5605	0.0132911	2.0018	0.000101514	UOF17581.1	DUF1615 domain-containing protein
IEQ11_02615	1.55874	0.0411958	0.730976	0.203261	UOF15577.1	glutathione transferase GstA
IEQ11_25570	1.5557	0.00474675	1.02699	0.895725	UOF15036.1	hypothetical protein
IEQ11_12625	1.55485	0.00097168	1.04634	0.795319	UOF12620.1	DNA photolyase family protein
IEQ11_19035	1.5543	0.00113907	1.35378	0.0374055	UOF13814.1	VOC family protein
IEQ11_02115	1.55419	2.04745e-06	0.854729	0.133485	UOF15479.1	hypothetical protein
IEQ11_22300	1.55356	0.000558881	1.5988	0.000336626	UOF14420.1	cupin domain-containing protein
IEQ11_18400	1.553	0.0391769	0.977324	0.934525	UOF13700.1	M20/M25/M40 family metallo-hydrolase
IEQ11_10800	1.5528	0.00114566	1.02803	0.874935	UOF17080.1	CDP-diacylglycerol--serine O-phosphatidyltransferase
IEQ11_15235	1.55262	2.88567e-07	1.02062	0.856357	UOF13109.1	EAL domain-containing protein
IEQ11_22555	1.55144	0.000334573	1.39633	0.010166	UOF14467.1	LacI family DNA-binding transcriptional regulator
IEQ11_22105	1.5508	0.00849491	0.828413	0.325811	UOF14382.1	LysR substrate-binding domain-containing protein
IEQ11_24640	1.55005	0.0313199	1.71432	0.00952025	UOF14859.1	siderophore-interacting protein
IEQ11_16420	1.54722	4.34094e-05	1.35948	0.00662726	UOF13323.1	acyl-CoA thioesterase II
IEQ11_18260	1.5466	0.0154442	1.10147	0.657788		tRNA-Tyr
IEQ11_06730	1.54611	0.00269437	1.05328	0.781136	UOF16339.1	2-dehydro-3-deoxy-D-gluconate 5-dehydrogenase KduD
IEQ11_01090	1.54573	0.126292	3.16839	1.71926e-05	UOF15291.1	YciI family protein
IEQ11_20705	1.54466	0.034506	1.50339	0.0599216	UOF17580.1	APC family permease
IEQ11_22045	1.54305	0.000295679	0.949979	0.737888	UOF14370.1	VOC family protein
IEQ11_03095	1.54161	0.00135447	0.486751	4.21639e-07	UOF15670.1	peptidoglycan DD-metalloendopeptidase family protein
IEQ11_14275	1.54093	0.0254827	1.31236	0.203261	UOF12927.1	hypothetical protein
IEQ11_13415	1.54028	1.67122e-05	1.52714	3.97075e-05	UOF12768.1	sn-glycerol-3-phosphate ABC transporter ATP-binding protein UgpC
IEQ11_16925	1.53983	0.000211923	0.532284	1.3676e-07	UOF13422.1	RNA chaperone Hfq
IEQ11_04560	1.5398	5.52479e-05	0.793349	0.0514619	UOF15936.1	nucleoside hydrolase
IEQ11_05690	1.53938	0.00387866	0.910622	0.609713	UOF16144.1	hypothetical protein
IEQ11_20980	1.53816	0.0443214	1.28422	0.294975	UOF14174.1	energy transducer TonB
IEQ11_06515	1.53751	0.393839	3.66986	0.00548156	UOF16297.1	hypothetical protein
IEQ11_16080	1.53613	0.00322108	1.16508	0.365477	UOF13262.1	metallophosphatase family protein
IEQ11_22805	1.53567	6.33125e-10	0.951994	0.566254	UOF14514.1	DNA topoisomerase I
IEQ11_16470	1.53557	1.28779e-05	0.713066	0.00138299	UOF13333.1	ATP-grasp domain-containing protein
IEQ11_19550	1.53551	0.000198054	1.07231	0.620093	UOF13906.1	hypothetical protein
IEQ11_19570	1.53533	8.06407e-06	0.392068	4.12173e-21	UOF13910.1	glycosyltransferase family 2 protein
IEQ11_07290	1.53484	0.00382335	1.21675	0.236178	UOF16445.1	helix-turn-helix domain-containing protein
IEQ11_13975	1.53373	0.00309456	0.884506	0.477349	UOF17517.1	FKBP-type peptidyl-prolyl cis-trans isomerase
IEQ11_16465	1.53335	6.94975e-05	0.542804	2.43883e-08	UOF13332.1	hypothetical protein
IEQ11_01865	1.53233	2.31929e-06	0.861443	0.150654	UOF15437.1	exodeoxyribonuclease III
IEQ11_12360	1.53072	0.000403144	2.89597	4.11811e-20	UOF17367.1	efflux RND transporter permease subunit
IEQ11_00215	1.53069	0.0429673	0.79532	0.34943	UOF15128.1	hypothetical protein
IEQ11_02005	1.5298	0.0750887	1.68111	0.0347366	UOF15460.1	class I SAM-dependent methyltransferase
IEQ11_12600	1.52941	0.00187135	1.40107	0.0193232	UOF12615.1	FAD-binding oxidoreductase
IEQ11_18620	1.52935	0.0130739	1.04665	0.836286	UOF13738.1	ATP-binding cassette domain-containing protein
IEQ11_01150	1.52914	0.00642722	1.45725	0.0216496	UOF15303.1	multicopper oxidase domain-containing protein
IEQ11_14495	1.52865	0.0193728	1.01363	0.954911	UOF12969.1	hypothetical protein
IEQ11_21915	1.52862	0.0029944	0.867669	0.397396	UOF14346.1	SH3 domain-containing protein
IEQ11_24465	1.52824	0.0122576	1.02013	0.928633	UOF14825.1	AraC family transcriptional regulator
IEQ11_24305	1.52754	3.5558e-05	0.932567	0.580177	UOF14794.1	helix-turn-helix domain-containing protein
IEQ11_23030	1.52621	0.0418069	1.82216	0.00408891	UOF14558.1	hypothetical protein
IEQ11_01370	1.52598	0.0456802	1.73662	0.0102432	UOF15346.1	hypothetical protein
IEQ11_15590	1.52595	0.0116531	0.90481	0.626055	UOF13171.1	hypothetical protein
IEQ11_02555	1.52593	0.00290758	0.978073	0.904668	UOF15565.1	flavohemoglobin expression-modulating QEGLA motif protein
IEQ11_01700	1.52534	0.000194436	1.60445	4.19549e-05	UOF15406.1	putative peptide modification system cyclase
IEQ11_04240	1.52501	4.34799e-06	1.29884	0.00760532	UOF15882.1	M91 family zinc metallopeptidase
IEQ11_03510	1.5236	0.0173496	1.38505	0.0873232	UOF17419.1	ATP-binding protein
IEQ11_20940	1.52346	4.22561e-05	1.30255	0.0155956	UOF14166.1	peptidoglycan-binding protein
IEQ11_14120	1.5227	0.00528873	0.443047	6.54512e-08	UOF12896.1	Ig-like domain-containing protein
IEQ11_00780	1.52245	0.0223528	0.766255	0.205782	UOF15235.1	EAL domain-containing response regulator
IEQ11_10120	1.52125	0.014549	2.42703	7.98798e-08	UOF16954.1	hypothetical protein
IEQ11_11895	1.51993	0.000286532	1.07413	0.615863	UOF17279.1	peptidoglycan-binding protein
IEQ11_01770	1.51907	0.0751443	1.90555	0.00605238	UOF15420.1	LysR family transcriptional regulator
IEQ11_04945	1.51878	0.000575976	0.747081	0.0258889	UOF16007.1	hypothetical protein
IEQ11_07390	1.51865	0.244147	2.13276	0.032521	UOF17453.1	glycoside hydrolase family 19 protein
IEQ11_08110	1.51774	0.0222085	2.0499	6.60151e-05	UOF16600.1	glutathione S-transferase family protein
IEQ11_11345	1.51718	6.31069e-08	1.00558	0.956589	UOF17177.1	long-chain fatty acid--CoA ligase
IEQ11_03955	1.51591	0.041404	1.06001	0.823199	UOF15828.1	helix-turn-helix transcriptional regulator
IEQ11_12750	1.51527	0.102016	2.08688	0.00327618	UOF12643.1	BatA domain-containing protein
IEQ11_24565	1.51479	5.82885e-06	0.944339	0.618363	UOF14844.1	H-NS histone family protein
IEQ11_00630	1.51269	0.0351704	1.93427	0.000722217	UOF15207.1	hypothetical protein
IEQ11_21840	1.51218	0.00128701	0.935752	0.683057	UOF14333.1	peptidase domain-containing ABC transporter
IEQ11_21015	1.51094	0.00167802	1.04579	0.793456	UOF14181.1	hypothetical protein
IEQ11_08875	1.51093	0.0020509	0.783446	0.10574	UOF16729.1	hypothetical protein
IEQ11_12400	1.51084	4.28337e-05	2.17623	5.37034e-15	UOF17500.1	non-ribosomal peptide synthase/polyketide synthase
IEQ11_01205	1.51032	0.00190633	0.8652	0.355566	UOF17634.1	isoaspartyl peptidase/L-asparaginase
IEQ11_15260	1.50985	0.00440052	0.953162	0.800344	UOF13114.1	acetoacetyl-CoA reductase
IEQ11_23070	1.50953	0.00270028	1.55148	0.0018882	UOF14566.1	hypothetical protein
IEQ11_19905	1.50861	1.02329e-06	0.913795	0.35947	UOF17576.1	type II secretion system ATPase GspE
IEQ11_03995	1.50688	0.00350804	1.97379	9.50861e-07	UOF15836.1	hypothetical protein
IEQ11_15970	1.50615	9.38198e-06	1.35288	0.00176646	UOF13241.1	UvrD-helicase domain-containing protein
IEQ11_10945	1.50555	6.74209e-06	0.593201	3.92482e-08	UOF17106.1	pyridoxal phosphate-dependent aminotransferase
IEQ11_14505	1.50511	0.0183406	1.10829	0.624638	UOF12971.1	hypothetical protein
IEQ11_08090	1.50482	0.00221914	1.04404	0.802719	UOF16596.1	hypothetical protein
IEQ11_17635	1.50466	0.00159196	1.41311	0.0110725	UOF13555.1	dipeptidase
IEQ11_00250	1.50159	0.0247433	3.60031	2.94989e-14	UOF15135.1	ATP-binding protein
IEQ11_06005	1.50133	0.026018	1.69079	0.00458561	UOF16202.1	nucleotidyltransferase family protein
IEQ11_14065	1.50055	0.000786755	0.57148	1.03327e-05	UOF12885.1	hypothetical protein
IEQ11_06460	1.50021	0.460917	4.80689	0.00139801	UOF16286.1	flagellar basal body P-ring formation chaperone FlgA
IEQ11_25410	1.50016	0.00165599	2.39679	2.73174e-12	UOF15006.1	potassium channel family protein
IEQ11_19920	1.50014	0.00207592	1.4067	0.0137016	UOF13971.1	hypothetical protein
IEQ11_01555	1.49973	0.013353	1.56868	0.00758841	UOF15381.1	CoA transferase
IEQ11_02540	1.49921	0.00627029	1.35769	0.0536823	UOF15562.1	SGNH/GDSL hydrolase family protein
IEQ11_03825	1.49832	0.0459704	1.37155	0.149213	UOF15805.1	1-acyl-sn-glycerol-3-phosphate acyltransferase
IEQ11_02460	1.49816	0.0216076	1.29612	0.178039	UOF15546.1	ADP-ribosylglycohydrolase family protein
IEQ11_01290	1.49709	0.038795	2.17186	4.82492e-05	UOF15330.1	hypothetical protein
IEQ11_11445	1.49668	0.00322911	2.67401	6.12468e-14	UOF17197.1	hypothetical protein
IEQ11_10170	1.49613	0.00153068	0.900265	0.492869	UOF16964.1	FHA domain-containing protein
IEQ11_02500	1.49604	0.0162323	2.07514	9.64279e-06	UOF15554.1	amidohydrolase family protein
IEQ11_20215	1.49562	0.0230892	1.27231	0.218558	UOF14029.1	peptidoglycan DD-metalloendopeptidase family protein
IEQ11_02480	1.49346	0.00240615	1.65696	0.000161425	UOF15550.1	2-hydroxychromene-2-carboxylate isomerase
IEQ11_21575	1.49332	0.00120663	1.65671	5.65607e-05	UOF14286.1	GNAT family N-acetyltransferase
IEQ11_06370	1.49134	0.013199	1.45922	0.0256484	UOF16268.1	hypothetical protein
IEQ11_15775	1.49101	0.000307824	0.670184	0.000504706	UOF13206.1	SDR family oxidoreductase
IEQ11_03970	1.49045	0.239689	3.57439	4.17669e-05	UOF15831.1	hypothetical protein
IEQ11_02700	1.48869	0.00161074	0.959185	0.800378	UOF15594.1	phytanoyl-CoA dioxygenase family protein
IEQ11_01695	1.48853	0.000135187	1.43419	0.000842582	UOF17638.1	GGDEF domain-containing protein
IEQ11_24240	1.48747	0.00196559	1.77225	8.27571e-06	UOF14782.1	TIGR00366 family protein
IEQ11_03800	1.48694	0.000493092	1.35535	0.011406	UOF15800.1	bifunctional alpha/beta hydrolase/class I SAM-dependent methyltransferase
IEQ11_14270	1.48572	0.00288011	1.52767	0.00191746	UOF12926.1	DUF1684 domain-containing protein
IEQ11_23210	1.48508	0.0418197	0.939023	0.801593	UOF14592.1	hypothetical protein
IEQ11_00585	1.48425	0.123279	1.6864	0.0466531	UOF15198.1	cytochrome b
IEQ11_02345	1.48289	0.00094178	1.29227	0.0453993	UOF15524.1	phosphoenolpyruvate carboxylase
IEQ11_20185	1.48227	8.81263e-05	0.859841	0.179768	UOF14023.1	YdcH family protein
IEQ11_01345	1.48185	0.00182985	1.06718	0.681573	UOF15341.1	GNAT family N-acetyltransferase
IEQ11_18970	1.48116	0.0131657	1.05635	0.787531	UOF17563.1	DUF5009 domain-containing protein
IEQ11_13425	1.48047	5.1004e-05	1.5547	7.42555e-06	UOF12770.1	glucose-6-phosphate dehydrogenase
IEQ11_12325	1.48043	0.00031846	2.98101	5.03746e-25	UOF17360.1	M35 family metallo-endopeptidase
IEQ11_02125	1.48031	0.000256298	2.0889	2.93486e-12	UOF15481.1	S9 family peptidase
IEQ11_07620	1.48004	2.3332e-06	1.26349	0.00805502	UOF16506.1	HNH endonuclease
IEQ11_16250	1.47943	0.00858652	1.36712	0.0486625	UOF13291.1	hypothetical protein
IEQ11_18595	1.47871	0.0448195	1.02276	0.929479	UOF13733.1	class I SAM-dependent methyltransferase
IEQ11_23300	1.47593	0.0304386	2.69274	6.17461e-09	UOF14609.1	DUF421 domain-containing protein
IEQ11_15095	1.47562	0.00741226	0.816948	0.21594	UOF13082.1	glutamate 5-kinase
IEQ11_14635	1.47508	0.000719166	0.905112	0.462361	UOF12996.1	ferrous iron transporter B
IEQ11_09645	1.47454	0.00239718	2.34959	6.18366e-12	UOF16872.1	amidohydrolase family protein
IEQ11_14750	1.47447	0.00010613	0.901543	0.378192	UOF13019.1	hypothetical protein
IEQ11_15880	1.47422	0.000201558	0.935441	0.605351	UOF13223.1	YfjI family protein
IEQ11_20685	1.47324	4.28944e-05	0.323164	2.3425e-34	UOF14118.1	PQQ-dependent sugar dehydrogenase
IEQ11_24890	1.47291	0.00827682	1.35829	0.050057	UOF14908.1	hypothetical protein
IEQ11_13405	1.4726	0.000246807	1.21083	0.101171	UOF12766.1	DUF2235 domain-containing protein
IEQ11_11120	1.47154	0.0274296	0.650973	0.0264298	UOF17136.1	hypothetical protein
IEQ11_18385	1.47117	0.024034	1.52175	0.0176582	UOF13697.1	hypothetical protein
IEQ11_23005	1.47097	0.00894177	0.853914	0.353364	UOF14553.1	non-ribosomal peptide synthetase
IEQ11_20290	1.4692	0.000185311	2.39029	3.26246e-18	UOF14043.1	cyanophycin synthetase
IEQ11_25715	1.46918	0.0284198	1.6557	0.00461179	UOF15062.1	TatD family hydrolase
IEQ11_04520	1.46673	0.00285427	1.35487	0.0256484	UOF15928.1	RidA family protein
IEQ11_22235	1.46548	0.00500711	1.03503	0.842107	UOF14408.1	hypothetical protein
IEQ11_14470	1.46538	0.0160763	1.06431	0.755724	UOF12964.1	SMI1/KNR4 family protein
IEQ11_00735	1.4649	0.000877667	1.32794	0.0200334	UOF15226.1	AAA family ATPase
IEQ11_01270	1.46485	0.0727815	1.5469	0.0483239	UOF15326.1	hypothetical protein
IEQ11_19790	1.46454	0.000757368	1.02732	0.855543	UOF13948.1	energy transducer TonB
IEQ11_22850	1.46413	0.00723769	0.986113	0.939726	UOF14523.1	SDR family oxidoreductase
IEQ11_22075	1.46246	0.00136384	1.31026	0.033223	UOF14376.1	serine/threonine-protein kinase
IEQ11_22910	1.46132	0.00633991	1.07869	0.658333		NYN domain-containing protein
IEQ11_07325	1.46117	0.49743	3.51024	0.0144433	UOF16452.1	GpE family phage tail protein
IEQ11_23985	1.46074	0.00809153	1.16603	0.346881	UOF14734.1	hypothetical protein
IEQ11_18615	1.46023	0.016919	1.07021	0.729245	UOF13737.1	glycoside hydrolase family 99-like domain-containing protein
IEQ11_15195	1.46014	0.000767021	0.455809	3.08173e-12	UOF13101.1	GGDEF domain-containing protein
IEQ11_25205	1.45931	0.00260681	1.27055	0.0783958	UOF14968.1	alpha/beta hydrolase
IEQ11_14520	1.45769	0.0124902	1.2404	0.192695	UOF12974.1	DUF262 domain-containing protein
IEQ11_06690	1.45697	0.0184985	1.08845	0.666867	UOF16331.1	LysR family transcriptional regulator
IEQ11_15450	1.45655	0.0163757	3.5009	1.01916e-17	UOF13148.1	hypothetical protein
IEQ11_06430	1.45504	0.483706	5.25987	0.00041081	UOF16280.1	flagellar biosynthetic protein FliQ
IEQ11_06200	1.45425	0.00997203	0.510675	4.57146e-06	UOF16235.1	SUF system Fe-S cluster assembly regulator
IEQ11_14860	1.45383	0.00818993	0.890217	0.48747	UOF13041.1	hypothetical protein
IEQ11_21445	1.45357	0.00269993	1.37319	0.0158196	UOF14261.1	hypothetical protein
IEQ11_24330	1.45336	0.0207364	0.699823	0.0438333	UOF14799.1	hypothetical protein
IEQ11_21425	1.45315	0.0082762	1.17191	0.325419	UOF14257.1	VOC family protein
IEQ11_24815	1.45081	0.023933	0.53824	0.000215773	UOF14894.1	hypothetical protein
IEQ11_20420	1.44957	0.000193258	0.738657	0.00476696	UOF14068.1	MarR family winged helix-turn-helix transcriptional regulator
IEQ11_19125	1.44919	0.00183387	1.67382	1.66778e-05	UOF13832.1	collagen-like triple helix repeat-containing protein
IEQ11_03905	1.44919	0.00143102	0.840197	0.189254	UOF15820.1	divalent-cation tolerance protein CutA
IEQ11_06490	1.44852	0.264142	3.57946	2.3221e-05	UOF16292.1	flagellar M-ring protein FliF
IEQ11_10175	1.44798	0.0155903	1.11922	0.532668	UOF17479.1	protein-methionine-sulfoxide reductase heme-binding subunit MsrQ
IEQ11_16000	1.44776	0.00805122	1.01798	0.920506	UOF13247.1	hypothetical protein
IEQ11_05095	1.44619	0.00108448	1.70919	2.15319e-06	UOF16033.1	methionine adenosyltransferase
IEQ11_20720	1.44527	0.0259825	1.49069	0.0198818	UOF14124.1	N-acetylmuramoyl-L-alanine amidase
IEQ11_10990	1.44518	0.000717086	0.839666	0.145675	UOF17113.1	VirB4 family type IV secretion/conjugal transfer ATPase
IEQ11_01005	1.44474	0.000250939	1.03136	0.811221	UOF15274.1	hypothetical protein
IEQ11_03615	1.44399	0.0407848	1.60059	0.0101493	UOF15768.1	hypothetical protein
IEQ11_19785	1.44355	0.00068884	0.930145	0.585519	UOF13947.1	transcriptional regulator NrdR
IEQ11_22150	1.4435	0.00956873	0.990717	0.95957	UOF14391.1	hypothetical protein
IEQ11_11050	1.44286	0.292252	2.31436	0.0119414	UOF17123.1	DUF393 domain-containing protein
IEQ11_08050	1.44188	0.0147559	1.69513	0.000454635	UOF16588.1	DUF4442 domain-containing protein
IEQ11_17785	1.4414	0.00200152	1.12488	0.391389	UOF13585.1	M66 family metalloprotease
IEQ11_19575	1.44044	4.11155e-05	0.633723	4.1605e-07	UOF13911.1	type IV-A pilus assembly ATPase PilB
IEQ11_25820	1.43819	0.0406181	1.27782	0.2077	UOF15083.1	tRNA uridine-5-carboxymethylaminomethyl(34) synthesis GTPase MnmE
IEQ11_18365	1.43746	0.0015461	1.42418	0.00286091	UOF13693.1	TlpA family protein disulfide reductase
IEQ11_08005	1.4361	0.00248862	1.93181	2.02526e-08	UOF16580.1	FecR domain-containing protein
IEQ11_02675	1.43572	0.0290011	1.60708	0.00472935	UOF15589.1	hypothetical protein
IEQ11_17835	1.4336	0.0137824	0.873592	0.426302	UOF13595.1	dioxygenase
IEQ11_00815	1.43144	0.00267071	1.02417	0.875245	UOF17630.1	alpha/beta fold hydrolase
IEQ11_17470	1.42928	0.000246807	1.04427	0.723166	UOF13523.1	fatty acid desaturase
IEQ11_18600	1.42639	0.0428192	0.788005	0.229292	UOF13734.1	polysaccharide pyruvyl transferase family protein
IEQ11_10970	1.42621	6.73866e-05	0.997428	0.982849	UOF17110.1	P-type DNA transfer ATPase VirB11
IEQ11_15135	1.4261	0.0139627	1.25907	0.140528	UOF13090.1	N-acetylornithine carbamoyltransferase
IEQ11_08760	1.42563	0.00659383	1.06977	0.67314	UOF16710.1	OmpA family protein
IEQ11_21010	1.42535	0.0126448	1.18745	0.282276	UOF14180.1	VOC family protein
IEQ11_06420	1.42488	0.030441	0.924616	0.702265	UOF16278.1	hypothetical protein
IEQ11_09320	1.42461	0.346034	4.15947	2.32436e-05	UOF16808.1	hypothetical protein
IEQ11_22405	1.42371	0.00034477	0.92032	0.475516	UOF14440.1	hypothetical protein
IEQ11_01665	1.42313	0.00124408	0.826114	0.116087	UOF15402.1	GntR family transcriptional regulator
IEQ11_18325	1.42236	0.00229649	1.76313	7.58207e-07	UOF13685.1	molybdenum cofactor biosynthesis protein B
IEQ11_24870	1.42207	0.050783	1.92476	0.000208925	UOF14905.1	hypothetical protein
IEQ11_02650	1.42166	0.00986908	1.16397	0.32385	UOF15584.1	hypothetical protein
IEQ11_10860	1.42136	0.148728	0.564564	0.0249394	UOF17091.1	protein N-lysine methyltransferase family protein
IEQ11_22035	1.42045	0.0278077	0.821131	0.273971	UOF17595.1	D-amino acid dehydrogenase
IEQ11_19565	1.41991	0.0046666	0.425809	8.79776e-12	UOF13909.1	class I SAM-dependent methyltransferase
IEQ11_06390	1.41922	0.31978	2.67316	0.00284509	UOF16272.1	hypothetical protein
IEQ11_16625	1.41858	0.0044873	1.69295	1.88824e-05	UOF13363.1	hypothetical protein
IEQ11_06010	1.4183	0.0534201	1.94123	0.00018131	UOF16203.1	phosphotransferase
IEQ11_21920	1.41822	0.000974167	0.871692	0.261174	UOF14347.1	dipeptide epimerase
IEQ11_04600	1.41789	0.00143005	0.499178	1.64611e-10	UOF15944.1	pilus assembly protein PilM
IEQ11_15980	1.41568	0.000129474	0.780884	0.0110217	UOF13243.1	tyrosine-type recombinase/integrase
IEQ11_20430	1.41458	0.00313435	1.18181	0.204076	UOF14070.1	tryptophan 2,3-dioxygenase family protein
IEQ11_25140	1.41415	0.000829698	1.63498	2.24102e-06	UOF14955.1	hypothetical protein
IEQ11_05155	1.41377	0.0281071	0.996956	0.98789	UOF16045.1	NupC/NupG family nucleoside CNT transporter
IEQ11_08105	1.41354	0.000285085	1.10571	0.360686	UOF16599.1	leucine--tRNA ligase
IEQ11_02435	1.41319	0.00884777	1.22837	0.157395	UOF15541.1	PLP-dependent aminotransferase family protein
IEQ11_09385	1.41218	0.0128968	1.02753	0.876683	UOF16821.1	serine/threonine protein kinase
IEQ11_13565	1.41136	0.0184915	1.00174	0.992183	UOF12795.1	hypothetical protein
IEQ11_21155	1.40798	0.00151075	1.94877	2.69184e-10	UOF17584.1	L,D-transpeptidase
IEQ11_13160	1.40787	0.00229398	0.443373	4.82725e-13	UOF12721.1	response regulator
IEQ11_06320	1.40762	0.0228219	0.979063	0.912357	UOF16258.1	bile acid:sodium symporter family protein
IEQ11_19705	1.40668	0.025741	1.15381	0.411315	UOF13931.1	16S rRNA (cytidine(1402)-2'-O)-methyltransferase
IEQ11_14445	1.40656	0.00045688	1.34149	0.00378674	UOF17520.1	NERD domain-containing protein
IEQ11_10275	1.40625	0.0443317	0.908426	0.64154	UOF16982.1	hypothetical protein
IEQ11_24040	1.40617	0.0125631	1.46979	0.00597155	UOF14745.1	5'-nucleotidase, lipoprotein e(P4) family
IEQ11_12255	1.40534	0.000657962	3.61275	1.02766e-41	UOF17346.1	hypothetical protein
IEQ11_02245	1.40519	0.00128182	1.04757	0.723933	UOF15505.1	endonuclease/exonuclease/phosphatase family protein
IEQ11_16210	1.40489	0.000145202	1.24589	0.0210817	UOF13283.1	M48 family metalloprotease
IEQ11_19005	1.40456	0.0100706	0.463134	4.03193e-09	UOF13808.1	twitching motility response regulator PilG
IEQ11_00705	1.40319	0.00972798	1.66674	9.52259e-05	UOF15220.1	phospholipase D-like domain-containing protein
IEQ11_14185	1.4031	0.0297477	1.26065	0.173358	UOF12909.1	MHS family MFS transporter
IEQ11_07295	1.40248	3.0284e-06	1.08147	0.35199	UOF16446.1	MASE1 domain-containing protein
IEQ11_06805	1.40139	0.153762	1.77572	0.0147916	UOF16354.1	phospholipase D-like domain-containing protein
IEQ11_15130	1.3998	0.0251302	0.870878	0.416044	UOF13089.1	argininosuccinate synthase
IEQ11_16130	1.39963	0.0119532	1.08115	0.63324	UOF13269.1	glycosyltransferase family 9 protein
IEQ11_24265	1.39925	0.00240341	1.42979	0.00164394	UOF14786.1	hypothetical protein
IEQ11_03100	1.39851	0.0497483	0.868994	0.486308	UOF15671.1	HEAT repeat domain-containing protein
IEQ11_19030	1.39766	0.0461762	1.36392	0.0813246	UOF13813.1	tRNA (adenosine(37)-N6)-threonylcarbamoyltransferase complex dimerization subunit type 1 TsaB
IEQ11_14395	1.39554	0.175985	6.45271	2.86121e-18	UOF12950.1	tyrosinase family protein
IEQ11_13560	1.39467	0.00877227	1.00921	0.955677	UOF12794.1	hypothetical protein
IEQ11_22700	1.39412	0.118183	4.98438	2.68613e-17	UOF14494.1	beta-lactamase family protein
IEQ11_25785	1.39349	0.000943087	1.1385	0.252021	UOF15076.1	zinc ribbon domain-containing protein
IEQ11_17550	1.39336	0.364077	2.84333	0.00192901	UOF13538.1	peptidoglycan-binding protein
IEQ11_14975	1.39304	0.137502	1.57044	0.048283	UOF13060.1	diguanylate cyclase
IEQ11_25405	1.39237	0.00494098	1.87985	4.74263e-08		YjfK family protein
IEQ11_00090	1.39176	0.0463696	0.564881	0.00107181	UOF15103.1	hypothetical protein
IEQ11_16720	1.3905	0.0139414	0.595675	0.000229477	UOF13382.1	acyl-CoA dehydrogenase
IEQ11_03975	1.38989	0.399966	3.56044	0.000325007	UOF15832.1	hypothetical protein
IEQ11_09370	1.38984	0.0280023	1.53594	0.00477201	UOF16818.1	LamB/YcsF family protein
IEQ11_14235	1.38912	0.0295894	2.64253	1.40387e-11	UOF12919.1	linear amide C-N hydrolase
IEQ11_21530	1.38857	0.00537059	1.11548	0.424617	UOF14277.1	hypothetical protein
IEQ11_02785	1.38845	0.043053	1.11401	0.574339	UOF15610.1	histidine kinase
IEQ11_18005	1.38741	0.000531856	0.373591	6.02477e-25	UOF17552.1	pyrroloquinoline-quinone synthase PqqC
IEQ11_10040	1.38721	0.141882	6.50669	1.15721e-21	UOF17478.1	GlsB/YeaQ/YmgE family stress response membrane protein
IEQ11_10615	1.38529	0.00661569	1.64021	3.70198e-05	UOF17046.1	DUF2272 domain-containing protein
IEQ11_05020	1.38517	0.00101608	1.28328	0.0169745	UOF16019.1	response regulator transcription factor
IEQ11_04500	1.38257	0.00445307	1.03777	0.80003	UOF15924.1	YicC family protein
IEQ11_23320	1.38141	0.00565531	1.51524	0.000442712	UOF14612.1	GNAT family N-acetyltransferase
IEQ11_24520	1.38116	0.0425109	1.30913	0.114297	UOF14835.1	hypothetical protein
IEQ11_06820	1.38097	0.0264853	1.57503	0.00191974	UOF16357.1	SDR family oxidoreductase
IEQ11_06845	1.38082	0.0423986	1.53085	0.00838777	UOF17449.1	DeoR family transcriptional regulator
IEQ11_06670	1.3799	0.00209322	1.25882	0.0396101	UOF16328.1	NADP-dependent oxidoreductase
IEQ11_02300	1.37925	0.0196839	1.30965	0.0661749	UOF15516.1	LacI family DNA-binding transcriptional regulator
IEQ11_18570	1.37853	0.000780014	0.729734	0.00144046	UOF13728.1	DUF1631 domain-containing protein
IEQ11_21160	1.37769	0.0378036	1.60844	0.00211131	UOF14208.1	M23 family metallopeptidase
IEQ11_12420	1.37752	0.03857	1.33021	0.0819203	UOF17378.1	thiol:disulfide interchange protein DsbA/DsbL
IEQ11_25530	1.37654	0.0139603	2.03527	1.96172e-08	UOF15028.1	hypothetical protein
IEQ11_15250	1.37585	0.00143109	0.841881	0.117221	UOF13112.1	acetoacetyl-CoA reductase
IEQ11_14610	1.37565	0.0224387	1.32248	0.0592775	UOF12992.1	J domain-containing protein
IEQ11_21045	1.37546	0.0105979	0.864202	0.304363	UOF14187.1	class A beta-lactamase
IEQ11_18395	1.37499	0.00621561	1.07659	0.601145	UOF13699.1	hypothetical protein
IEQ11_22650	1.37497	0.0101187	0.944756	0.71277	UOF14485.1	helix-turn-helix domain-containing protein
IEQ11_14605	1.37453	0.0291026	1.29825	0.0943282	UOF12991.1	hypothetical protein
IEQ11_09910	1.37396	0.0327716	0.832391	0.272741		tRNA-Gly
IEQ11_15890	1.37367	0.00941239	0.976019	0.875245	UOF13225.1	hypothetical protein
IEQ11_24805	1.37338	0.0151276	1.04419	0.794381	UOF14892.1	hypothetical protein
IEQ11_01130	1.3732	0.0982655	1.64196	0.0099878	UOF15299.1	TetR/AcrR family transcriptional regulator
IEQ11_02215	1.37083	0.012952	1.16099	0.295732	UOF15499.1	PH domain-containing protein
IEQ11_03855	1.37077	0.0183721	1.33902	0.0380675	UOF15811.1	50S ribosomal protein L11 methyltransferase
IEQ11_04005	1.37002	0.0485801	1.04028	0.843898	UOF15838.1	bifunctional [glutamate--ammonia ligase]-adenylyl-L-tyrosine phosphorylase/[glutamate--ammonia-ligase] adenylyltransferase
IEQ11_03425	1.36984	0.00847118	1.00555	0.971123	UOF15731.1	hypothetical protein
IEQ11_06850	1.36684	0.0278077	1.59847	0.000967746	UOF16362.1	D-tagatose-bisphosphate aldolase, class II, non-catalytic subunit
IEQ11_19855	1.36623	3.84237e-05	0.980216	0.838709	UOF13961.1	type II secretion system secretin GspD
IEQ11_06535	1.36583	0.644082	4.72581	0.00869691	UOF16301.1	FliM/FliN family flagellar motor C-terminal domain-containing protein
IEQ11_16310	1.36552	0.358128	4.72881	1.6756e-07	UOF13302.1	hypothetical protein
IEQ11_18335	1.36443	0.000961005	1.46213	6.91187e-05	UOF13687.1	polyphosphate kinase 2
IEQ11_10180	1.36348	0.00322698	1.00645	0.962855	UOF16965.1	protein-methionine-sulfoxide reductase catalytic subunit MsrP
IEQ11_21470	1.3628	0.167721	2.05397	0.000931729	UOF14266.1	hypothetical protein
IEQ11_06870	1.36009	0.127909	2.99149	3.64513e-09	UOF16366.1	TonB-dependent receptor
IEQ11_20265	1.35943	0.00668257	0.967824	0.818872	UOF14038.1	cAMP-activated global transcriptional regulator CRP
IEQ11_15835	1.35913	0.00831033	1.64813	1.54319e-05	UOF17536.1	DUF3488 and transglutaminase-like domain-containing protein
IEQ11_07575	1.35885	0.0266666	1.91467	1.57876e-06	UOF16497.1	DUF2845 domain-containing protein
IEQ11_23805	1.35883	0.0044824	1.01406	0.920383	UOF14701.1	FG-GAP-like repeat-containing protein
IEQ11_12220	1.35799	0.000862464	1.28682	0.00886275	UOF17340.1	type VI secretion system protein TssA
IEQ11_20490	1.3563	0.00981474	0.983277	0.911032	UOF14081.1	sensor domain-containing diguanylate cyclase
IEQ11_25600	1.35617	0.00649963	2.85057	4.41552e-23	UOF15042.1	DUF4344 domain-containing metallopeptidase
IEQ11_22000	1.35465	0.00492941	1.79854	2.96314e-08	UOF14362.1	Gfo/Idh/MocA family oxidoreductase
IEQ11_09575	1.35386	0.00915222	1.65581	1.21395e-05	UOF16858.1	N-acetyltransferase
IEQ11_02780	1.35376	0.0258702	1.12004	0.47369	UOF15609.1	LytTR family DNA-binding domain-containing protein
IEQ11_02915	1.35253	0.0372482	1.10375	0.565501	UOF15636.1	hypothetical protein
IEQ11_02045	1.35233	0.0194978	0.965556	0.831579	UOF15468.1	DUF2164 domain-containing protein
IEQ11_00060	1.35128	0.0179281	1.74778	7.87083e-06	UOF15097.1	biopolymer transporter ExbD
IEQ11_11475	1.35088	0.0173173	0.72511	0.0170953	UOF17203.1	translation initiation factor IF-1
IEQ11_24085	1.35029	0.0791788	1.43788	0.039857	UOF14754.1	nucleotidyltransferase domain-containing protein
IEQ11_10195	1.34952	0.0163757	0.871838	0.329423	UOF16968.1	histidinol-phosphate transaminase
IEQ11_25760	1.34922	0.0531406	1.67837	0.00072447	UOF15071.1	ATP-binding cassette domain-containing protein
IEQ11_25780	1.34823	0.00432455	1.12	0.339828	UOF15075.1	SPFH domain-containing protein
IEQ11_25085	1.3473	0.0862848	1.61502	0.0057556	UOF14944.1	hypothetical protein
IEQ11_23370	1.34535	0.00785071	2.70475	8.79352e-21	UOF14621.1	DUF885 domain-containing protein
IEQ11_22025	1.34415	0.0961371	0.60314	0.00568333	UOF14367.1	PLP-dependent aminotransferase family protein
IEQ11_19580	1.34283	0.00295158	0.758358	0.00729317	UOF13912.1	type II secretion system F family protein
IEQ11_15740	1.34154	0.0136536	1.29449	0.0404342	UOF13199.1	DNA polymerase III subunit delta'
IEQ11_24785	1.33958	0.0233905	1.64143	0.000104231	UOF14888.1	nuclear transport factor 2 family protein
IEQ11_12380	1.33953	0.0805171	1.69637	0.00141922	UOF17371.1	hypothetical protein
IEQ11_20470	1.33915	0.0794424	0.190725	7.84957e-18	UOF14077.1	peptidoglycan DD-metalloendopeptidase family protein
IEQ11_22835	1.33905	0.00230197	1.21703	0.0558632	UOF14520.1	DUF4124 domain-containing protein
IEQ11_11645	1.33616	0.123888	0.674442	0.0476951	UOF17231.1	acyl-CoA dehydrogenase family protein
IEQ11_19585	1.33568	0.000845351	0.74985	0.00138709	UOF13913.1	A24 family peptidase
IEQ11_09125	1.33487	0.00278331	0.836723	0.0885398	UOF16776.1	carbon storage regulator CsrA
IEQ11_04845	1.33253	0.014549	1.18266	0.191488	UOF15988.1	DUF6289 family protein
IEQ11_25395	1.33164	0.0137839	1.49848	0.000548378	UOF15004.1	DUF1190 domain-containing protein
IEQ11_10190	1.33123	0.00493861	0.763169	0.0111397	UOF16967.1	prephenate dehydratase
IEQ11_12385	1.3295	0.0120699	1.1808	0.183598	UOF17372.1	glycosyltransferase family 4 protein
IEQ11_14500	1.32937	0.0835453	1.53127	0.0102145	UOF12970.1	hypothetical protein
IEQ11_00345	1.32865	0.351067	2.67407	0.000427533	UOF15153.1	phosphoethanolamine transferase
IEQ11_09015	1.32847	0.083679	1.58002	0.00529786	UOF16756.1	serine hydrolase
IEQ11_21560	1.3281	0.0342505	0.972306	0.870299	UOF14283.1	GNAT family N-acetyltransferase
IEQ11_14825	1.32655	0.117095	0.663608	0.0328278	UOF13034.1	GNAT family N-acetyltransferase
IEQ11_04485	1.32456	0.0109926	0.384122	3.23968e-19	UOF15921.1	RdgB/HAM1 family non-canonical purine NTP pyrophosphatase
IEQ11_07450	1.32448	0.0303019	1.66918	6.44742e-05	UOF16476.1	hypothetical protein
IEQ11_05795	1.32267	0.0451027	0.905176	0.546261	UOF16162.1	HPr family phosphocarrier protein
IEQ11_22800	1.32226	0.00837971	0.961722	0.770886	UOF14513.1	RDD family protein
IEQ11_07125	1.32195	0.00724854	1.29643	0.0166228	UOF16414.1	glutathione S-transferase N-terminal domain-containing protein
IEQ11_03900	1.32112	0.00223133	1.17473	0.105361	UOF15819.1	protein-disulfide reductase DsbD
IEQ11_21925	1.31878	0.0206733	0.81838	0.130984	UOF14348.1	MurR/RpiR family transcriptional regulator
IEQ11_05705	1.31783	0.0178113	0.845871	0.188863	UOF17439.1	PilT/PilU family type 4a pilus ATPase
IEQ11_02270	1.31737	0.254043	1.85943	0.00780151	UOF15510.1	tetratricopeptide repeat protein
IEQ11_17075	1.31692	0.0238891	0.875102	0.336412	UOF13448.1	DUF488 family protein
IEQ11_01045	1.31634	0.00111993	0.859813	0.102145	UOF15282.1	EscF/YscF/HrpA family type III secretion system needle major subunit
IEQ11_19280	1.31557	0.00925534	1.93177	1.20249e-10	UOF13861.1	DUF4832 domain-containing protein
IEQ11_24515	1.31528	0.0243184	1.43192	0.00363965	UOF14834.1	hypothetical protein
IEQ11_14375	1.31348	0.107038	2.50237	7.17641e-09	UOF12946.1	hypothetical protein
IEQ11_01425	1.3125	0.000790921	0.913549	0.329056	UOF15357.1	protein-export chaperone SecB
IEQ11_20945	1.31149	0.00130897	0.781542	0.00526838	UOF14167.1	hypothetical protein
IEQ11_14460	1.31114	0.0263345	0.607755	7.47799e-05	UOF12962.1	hypothetical protein
IEQ11_13430	1.31061	0.0367491	1.10513	0.504346	UOF12771.1	glucokinase
IEQ11_23500	1.30961	0.254455	1.60026	0.0465514	UOF14643.1	ketosynthase
IEQ11_12270	1.30843	0.0106442	2.381	5.9641e-18	UOF17349.1	type VI secretion system baseplate subunit TssK
IEQ11_15440	1.30749	0.0456257	2.55973	9.65223e-14	UOF13146.1	hypothetical protein
IEQ11_06655	1.30648	0.0709802	1.39108	0.0305465	UOF16325.1	LysR substrate-binding domain-containing protein
IEQ11_23185	1.30634	0.0164011	2.03613	2.83485e-11	UOF14588.1	XRE family transcriptional regulator
IEQ11_01360	1.30444	0.00673839	1.27165	0.0190869	UOF15344.1	acetyl-CoA C-acetyltransferase
IEQ11_14440	1.30443	0.00863459	1.41325	0.000731356	UOF12959.1	M13 family metallopeptidase
IEQ11_19025	1.30438	0.0651203	1.34571	0.0475415	UOF13812.1	hypothetical protein
IEQ11_24200	1.30401	0.138757	4.0379	5.72261e-18	UOF14777.1	pimeloyl-ACP methyl ester esterase BioH
IEQ11_19395	1.30324	0.0783505	2.25495	1.05533e-08	UOF17567.1	hypothetical protein
IEQ11_00030	1.30274	0.00511648	1.34712	0.00205977	UOF15092.1	M48 family metallopeptidase
IEQ11_07650	1.30233	0.0401375	1.50018	0.00162974	UOF16512.1	FHA domain-containing protein
IEQ11_21650	1.30065	0.0233175	0.881469	0.33357	UOF14299.1	patatin-like phospholipase family protein
IEQ11_00990	1.30035	0.00119682	0.843035	0.0509496	UOF15271.1	flagellar biosynthesis protein FlhA
IEQ11_06740	1.30003	0.0347353	1.19436	0.190294	UOF16341.1	LacI family DNA-binding transcriptional regulator
IEQ11_16475	1.2998	0.0908421	0.613652	0.00276544	UOF13334.1	SMI1/KNR4 family protein
IEQ11_07580	1.29658	0.0165208	1.10132	0.435694	UOF16498.1	acyltransferase
IEQ11_04935	1.29653	0.00266198	0.851954	0.0883703	UOF16005.1	large-conductance mechanosensitive channel protein MscL
IEQ11_05675	1.29561	0.413989	2.19061	0.0087363		hypothetical protein
IEQ11_21640	1.2945	0.0157707	1.06911	0.600881	UOF14297.1	prolyl oligopeptidase family serine peptidase
IEQ11_05515	1.29352	0.0957253	1.87497	2.46974e-05	UOF16112.1	hypothetical protein
IEQ11_24210	1.2927	0.048616	1.60468	0.000234985	UOF14779.1	8-amino-7-oxononanoate synthase
IEQ11_08870	1.29242	0.0107453	0.579163	3.37856e-08	UOF16728.1	enoyl-CoA hydratase-related protein
IEQ11_23465	1.2902	0.389983	1.86792	0.028916	UOF14637.1	hypothetical protein
IEQ11_23000	1.29013	0.0300124	0.739889	0.0150335	UOF14552.1	non-ribosomal peptide synthetase
IEQ11_01500	1.28975	0.111133	1.61148	0.00242548	UOF15371.1	tRNA (uridine(34)/cytosine(34)/5-carboxymethylaminomethyluridine(34)-2'-O)-methyltransferase TrmL
IEQ11_23725	1.28816	0.0412618	1.60321	0.000108695	UOF14685.1	NAD-dependent epimerase/dehydratase family protein
IEQ11_01265	1.28799	0.0482518	1.19211	0.208107	UOF15325.1	hypothetical protein
IEQ11_23950	1.28736	0.0471382	1.07473	0.635602	UOF14727.1	M48 family metallopeptidase
IEQ11_11555	1.28644	0.00882516	0.880043	0.236178	UOF17215.1	SapC family protein
IEQ11_19465	1.28358	0.0480428	1.03922	0.809667	UOF17569.1	hypothetical protein
IEQ11_10795	1.28353	0.039566	0.363823	1.05994e-17	UOF17079.1	D-(-)-3-hydroxybutyrate oligomer hydrolase
IEQ11_01010	1.28251	0.00437988	0.948015	0.611966	UOF15275.1	type III secretion inner membrane ring lipoprotein SctJ
IEQ11_08190	1.28147	0.0232775	1.57971	2.20754e-05	UOF16611.1	hypothetical protein
IEQ11_07795	1.28051	0.0160555	1.07422	0.553463	UOF16540.1	preprotein translocase subunit YajC
IEQ11_11460	1.27901	0.0862662	2.71994	3.27252e-14	UOF17200.1	hypothetical protein
IEQ11_00355	1.27768	0.119397	2.50315	2.88707e-10	UOF15155.1	ECF-type sigma factor
IEQ11_03885	1.27767	0.0405604	1.20347	0.149317	UOF15816.1	acetyl-CoA carboxylase biotin carboxyl carrier protein
IEQ11_09700	1.27633	0.0380952	1.30569	0.0289108	UOF16883.1	ABC transporter ATP-binding protein/permease
IEQ11_10415	1.27344	0.0980152	1.49873	0.00549673	UOF17007.1	hypothetical protein
IEQ11_07615	1.27269	0.00688705	0.863192	0.132357	UOF16505.1	hypothetical protein
IEQ11_16315	1.27221	0.736898	3.80876	0.0454911	UOF13303.1	hypothetical protein
IEQ11_21690	1.27158	0.00605596	1.62719	1.39024e-08	UOF14305.1	DUF481 domain-containing protein
IEQ11_10995	1.27152	0.0100967	1.29457	0.00715894	UOF17114.1	hypothetical protein
IEQ11_06860	1.27089	0.116884	1.92216	6.8845e-06	UOF16364.1	SIS domain-containing protein
IEQ11_23740	1.26792	0.0895744	1.5234	0.00239797	UOF14688.1	GFA family protein
IEQ11_02645	1.2677	0.102391	1.46379	0.00889802	UOF15583.1	helix-turn-helix transcriptional regulator
IEQ11_03945	1.26411	0.0669671	1.35056	0.0217415	UOF15826.1	cupin domain-containing protein
IEQ11_20335	1.26296	0.0241262	1.12735	0.296783	UOF14052.1	anthranilate synthase component I
IEQ11_15290	1.26229	0.0444576	0.555432	3.16106e-07	UOF13119.1	dihydroxyacetone kinase subunit DhaK
IEQ11_10145	1.26225	0.0430723	1.3413	0.0126262	UOF16959.1	restriction endonuclease
IEQ11_19900	1.26218	0.0153804	1.00681	0.956088	UOF13968.1	type II secretion system F family protein
IEQ11_04295	1.26043	0.033934	1.12277	0.342079	UOF17427.1	UDP-N-acetylmuramate:L-alanyl-gamma-D-glutamyl-meso-diaminopimelate ligase
IEQ11_20665	1.25942	0.051507	0.434178	2.38553e-13	UOF14114.1	EF-hand domain-containing protein
IEQ11_02210	1.25915	0.0616374	1.29665	0.0423053	UOF15498.1	multifunctional CCA addition/repair protein
IEQ11_25815	1.25898	0.188652	1.58414	0.0076502	UOF15082.1	hypothetical protein
IEQ11_13545	1.25872	0.145361	1.49899	0.0101611	UOF12791.1	hypothetical protein
IEQ11_25805	1.25823	0.0143343	1.15978	0.145598	UOF15080.1	DEAD/DEAH box helicase family protein
IEQ11_22030	1.25797	0.128837	0.714456	0.0335176	UOF14368.1	GGDEF domain-containing protein
IEQ11_05320	1.25587	0.0466322	1.05012	0.726705	UOF16077.1	SWIM zinc finger family protein
IEQ11_06810	1.25536	0.136137	1.897	1.0682e-05	UOF16355.1	exodeoxyribonuclease III
IEQ11_24810	1.25406	0.0365397	0.660721	0.000150155	UOF14893.1	dihydrofolate reductase family protein
IEQ11_09130	1.25333	0.0297459	0.655425	4.39594e-05		tRNA-Ser
IEQ11_09950	1.2533	0.274565	1.68	0.0096714	UOF16922.1	ankyrin repeat domain-containing protein
IEQ11_05295	1.25133	0.254605	1.6101	0.0133616	UOF16072.1	DUF1304 domain-containing protein
IEQ11_02135	1.25062	0.0297079	1.75706	1.32319e-08	UOF15483.1	DNA primase
IEQ11_20535	1.24985	0.0536308	1.29107	0.032977	UOF14089.1	SPOR domain-containing protein
IEQ11_12330	1.24945	0.0324697	1.65553	6.70349e-07	UOF17361.1	hypothetical protein
IEQ11_09525	1.24773	0.11213	1.41967	0.0123302	UOF16848.1	endonuclease/exonuclease/phosphatase family protein
IEQ11_12415	1.24655	0.0432482	1.49545	0.000189772	UOF17377.1	non-ribosomal peptide synthetase
IEQ11_22015	1.24615	0.213418	0.269164	3.52565e-15	UOF14365.1	hypothetical protein
IEQ11_17555	1.24592	0.200648	1.67892	0.00183697	UOF13539.1	DUF885 domain-containing protein
IEQ11_15305	1.24583	0.330067	1.67126	0.0191345	UOF13122.1	DUF4189 domain-containing protein
IEQ11_24590	1.24535	0.0325806	0.934749	0.578769	UOF14849.1	DUF11 domain-containing protein
IEQ11_03660	1.24421	0.177107	1.50683	0.010679	UOF15777.1	6-carboxytetrahydropterin synthase QueD
IEQ11_14330	1.24391	0.228498	7.59741	7.24632e-39	UOF12937.1	lipase family protein
IEQ11_17125	1.2417	0.0361893	0.809273	0.0530247	UOF13458.1	prolyl oligopeptidase family serine peptidase
IEQ11_21655	1.24056	0.041404	0.817228	0.0706571	UOF14300.1	YafY family transcriptional regulator
IEQ11_17435	1.23747	0.121649	0.552138	2.34096e-05	UOF13516.1	GreA/GreB family elongation factor
IEQ11_04840	1.23717	0.0255572	0.772213	0.0080409	UOF15987.1	DUF6289 family protein
IEQ11_25135	1.23717	0.108691	1.95317	1.12013e-07	UOF14954.1	VOC family protein
IEQ11_06705	1.23703	0.0768689	0.562277	1.96461e-06	UOF16334.1	helix-turn-helix transcriptional regulator
IEQ11_16090	1.23616	0.302175	0.532761	0.0029585	UOF13263.1	YncE family protein
IEQ11_00010	1.23463	0.0415058	1.11867	0.32791	UOF15088.1	DNA polymerase III subunit beta
IEQ11_22590	1.23249	0.0883435	1.41763	0.00442272	UOF14473.1	hypothetical protein
IEQ11_06725	1.23248	0.263992	0.560324	0.00187969	UOF16338.1	cupin domain-containing protein
IEQ11_20555	1.23183	0.315289	1.81401	0.00247397	UOF14093.1	DegV family EDD domain-containing protein
IEQ11_11860	1.22684	0.47477	0.410641	0.00316554	UOF17272.1	phage tail protein
IEQ11_00620	1.22614	0.0645748	1.43253	0.00102147	UOF15205.1	hypothetical protein
IEQ11_00475	1.22581	0.0942353	1.89068	3.61197e-08	UOF15177.1	SDR family oxidoreductase
IEQ11_13865	1.22559	0.0223802	0.9363	0.526128	UOF12850.1	tryptophan synthase subunit beta
IEQ11_08985	1.22286	0.186118	1.43104	0.0181225	UOF16750.1	hypothetical protein
IEQ11_23195	1.22067	0.0876108	1.43208	0.00192751	UOF17603.1	response regulator
IEQ11_10200	1.22006	0.0835453	0.741838	0.0114311	UOF16969.1	3-phosphoshikimate 1-carboxyvinyltransferase
IEQ11_21195	1.21974	0.0491655	1.51846	2.41753e-05	UOF14215.1	hypothetical protein
IEQ11_18765	1.21923	0.0390052	1.56424	1.72295e-06	UOF13764.1	LPS assembly protein LptD
IEQ11_03575	1.21875	0.10121	0.71405	0.00569587	UOF15760.1	hypothetical protein
IEQ11_24250	1.21733	0.134682	2.12288	8.33659e-10	UOF14784.1	CshA/CshB family fibrillar adhesin-related protein
IEQ11_14425	1.21671	0.225151	2.67481	1.19669e-11	UOF12956.1	caspase family protein
IEQ11_10865	1.21647	0.269579	1.67571	0.00241167	UOF17092.1	hypothetical protein
IEQ11_25105	1.21237	0.412141	1.84832	0.00543451	UOF14948.1	saccharopine dehydrogenase NADP-binding domain-containing protein
IEQ11_13940	1.21231	0.115433	1.63361	3.28285e-05	UOF12864.1	DUF853 domain-containing protein
IEQ11_24405	1.21224	0.141897	1.43597	0.00534834	UOF14813.1	ATP-binding protein
IEQ11_01995	1.21134	0.206941	1.50249	0.0061182	UOF15458.1	rhomboid family intramembrane serine protease
IEQ11_19615	1.20989	0.0114909	0.872014	0.0918633	UOF13918.1	UDP-3-O-acyl-N-acetylglucosamine deacetylase
IEQ11_12480	1.20736	0.147121	0.371798	3.42032e-14	UOF17389.1	hypothetical protein
IEQ11_23780	1.20659	0.227254	1.53032	0.00497519	UOF14696.1	response regulator transcription factor
IEQ11_12390	1.20463	0.0555135	1.40844	0.000370429	UOF17373.1	non-ribosomal peptide synthetase
IEQ11_24490	1.202	0.465176	2.86445	2.18784e-06	UOF14829.1	efflux RND transporter periplasmic adaptor subunit
IEQ11_02875	1.20199	0.195298	2.90622	4.421e-17	UOF15628.1	hypothetical protein
IEQ11_24400	1.20078	0.264142	1.71004	0.000588554	UOF14812.1	acyl carrier protein
IEQ11_22830	1.20058	0.0274296	1.35448	0.000234009	UOF14519.1	DUF4124 domain-containing protein
IEQ11_20010	1.19749	0.188652	1.45506	0.00523516	UOF13989.1	threonine/serine exporter family protein
IEQ11_08045	1.19619	0.12645	0.746271	0.0140771	UOF16587.1	bifunctional serine/threonine-protein kinase/formylglycine-generating enzyme family protein
IEQ11_12440	1.19614	0.287793	1.77312	0.000297285	UOF17501.1	alpha/beta fold hydrolase
IEQ11_02050	1.19491	0.119597	0.767089	0.0250873	UOF15469.1	DUF3574 domain-containing protein
IEQ11_12430	1.19261	0.0871804	1.74464	1.32817e-08	UOF17380.1	non-ribosomal peptide synthetase
IEQ11_22790	1.19146	0.0544306	0.658463	2.75516e-06	UOF14511.1	DUF494 family protein
IEQ11_10525	1.18943	0.208676	1.32913	0.0406681	UOF17029.1	tRNA-binding protein
IEQ11_10330	1.18934	0.167378	1.44004	0.00304076	UOF16993.1	TIGR04222 domain-containing membrane protein
IEQ11_19975	1.18819	0.209184	0.450035	1.5613e-09	UOF13982.1	catalase
IEQ11_13250	1.18734	0.130401	1.3343	0.011265	UOF12735.1	YceI family protein
IEQ11_07375	1.1872	0.552368	0.518425	0.0288246	UOF16462.1	phage virion morphogenesis protein
IEQ11_22815	1.18719	0.364445	0.653012	0.0288569	UOF14516.1	lytic polysaccharide monooxygenase
IEQ11_07980	1.18607	0.319654	1.54954	0.0079699	UOF16576.1	ABC transporter ATP-binding protein
IEQ11_01375	1.18519	0.15911	1.77057	5.4034e-07	UOF15347.1	hypothetical protein
IEQ11_15910	1.18477	0.215916	0.747092	0.0345183	UOF13229.1	site-specific DNA-methyltransferase
IEQ11_08000	1.18229	0.366271	1.76349	0.00108696	UOF16579.1	CHASE2 domain-containing protein
IEQ11_05355	1.18153	0.623661	2.38932	0.00457512	UOF16084.1	DUF4442 domain-containing protein
IEQ11_16640	1.18138	0.351894	1.59324	0.00650419	UOF13366.1	hypothetical protein
IEQ11_21165	1.18107	0.144083	1.53149	0.00010775	UOF14209.1	PAS domain S-box protein
IEQ11_17650	1.18001	0.298962	0.646236	0.00509294	UOF13558.1	30S ribosomal protein THX
IEQ11_09670	1.17884	0.356663	0.590802	0.00348253	UOF16877.1	TlpA family protein disulfide reductase
IEQ11_09635	1.17843	0.208214	2.07172	2.11986e-09	UOF16870.1	M3 family metallopeptidase
IEQ11_12350	1.17483	0.206505	0.270332	8.02905e-29	UOF17365.1	DUF6289 family protein
IEQ11_05115	1.17357	0.333964	0.511821	3.87868e-05	UOF16037.1	metal-dependent hydrolase
IEQ11_14680	1.17338	0.145361	1.29965	0.0175919	UOF13005.1	EAL domain-containing protein
IEQ11_13085	1.17335	0.417817	1.51158	0.030953	UOF12707.1	TonB-dependent receptor
IEQ11_16715	1.17245	0.351622	0.488266	2.37061e-05	UOF13381.1	QsdR family transcriptional regulator
IEQ11_18390	1.17214	0.217937	1.31575	0.0337935	UOF13698.1	asparaginase domain-containing protein
IEQ11_00750	1.16967	0.164028	1.297	0.0215177	UOF15229.1	gamma-glutamyltransferase
IEQ11_14435	1.16757	0.451884	2.09268	7.3694e-05	UOF12958.1	DedA family protein
IEQ11_23840	1.1673	0.30835	0.716	0.0323054	UOF14708.1	hypothetical protein
IEQ11_19375	1.16715	0.440013	1.61086	0.0122346	UOF13878.1	threonine-phosphate decarboxylase CobD
IEQ11_04650	1.16616	0.346034	0.605833	0.00185344	UOF15954.1	BatD family protein
IEQ11_24190	1.16484	0.583933	2.60946	9.16117e-05	UOF14775.1	multidrug resistance efflux transporter family protein
IEQ11_15685	1.16441	0.126098	0.674527	4.86337e-05	UOF13188.1	ribonuclease III
IEQ11_13210	1.16367	0.166865	0.736274	0.00591881	UOF12729.1	M4 family metallopeptidase
IEQ11_13435	1.16228	0.258264	0.749241	0.0319678	UOF12772.1	6-phosphogluconolactonase
IEQ11_12080	1.16226	0.202436	0.603376	6.69231e-06	UOF17498.1	low molecular weight phosphotyrosine protein phosphatase
IEQ11_03225	1.16162	0.453391	0.205285	2.48937e-16		tRNA-Ser
IEQ11_02385	1.16057	0.188407	1.98131	6.52581e-11	UOF15531.1	hypothetical protein
IEQ11_00055	1.16005	0.274554	1.75444	1.09145e-05	UOF15096.1	biopolymer transporter ExbD
IEQ11_18470	1.15758	0.769593	3.25315	0.00656104	UOF13711.1	hypothetical protein
IEQ11_06160	1.15517	0.620956	0.469046	0.00537322	UOF16228.1	TonB-dependent receptor
IEQ11_13605	1.15277	0.248385	1.46626	0.00120738	UOF12802.1	hypothetical protein
IEQ11_08185	1.15182	0.207333	1.61434	6.3356e-06	UOF16610.1	hypothetical protein
IEQ11_19685	1.15132	0.153762	0.645585	4.53779e-06	UOF13928.1	division/cell wall cluster transcriptional repressor MraZ
IEQ11_06855	1.15118	0.535578	1.66883	0.0160973	UOF16363.1	ROK family protein
IEQ11_02110	1.15114	0.341843	1.34397	0.0435706	UOF15478.1	bile acid:sodium symporter
IEQ11_23495	1.15032	0.39973	3.23194	3.25599e-16	UOF14642.1	hypothetical protein
IEQ11_19090	1.14762	0.197517	0.757417	0.00990247	UOF13825.1	bifunctional (p)ppGpp synthetase/guanosine-3',5'-bis(diphosphate) 3'-pyrophosphohydrolase
IEQ11_08560	1.14704	0.346916	1.43899	0.0096357	UOF16674.1	tetratricopeptide repeat protein
IEQ11_20200	1.14564	0.076581	0.501815	2.06834e-21	UOF14026.1	PilT/PilU family type 4a pilus ATPase
IEQ11_22020	1.14228	0.771082	0.17654	0.000910449	UOF14366.1	hypothetical protein
IEQ11_07530	1.14152	0.282709	0.715612	0.00517115	UOF17455.1	translation initiation factor IF-3
IEQ11_20365	1.13754	0.463219	2.78754	2.46615e-11	UOF14058.1	multidrug efflux SMR transporter
IEQ11_13395	1.13718	0.53636	0.663847	0.0497549	UOF12764.1	aldehyde reductase
IEQ11_01760	1.13684	0.227055	2.18631	5.83577e-16	UOF15418.1	accessory factor UbiK family protein
IEQ11_13090	1.13441	0.304247	1.47611	0.000867741	UOF12708.1	hypothetical protein
IEQ11_20020	1.13414	0.384501	1.4497	0.00742946	UOF13991.1	ABC transporter ATP-binding protein
IEQ11_09360	1.13379	0.556042	1.65392	0.0111822	UOF16816.1	DUF979 domain-containing protein
IEQ11_12155	1.13324	0.635081	2.00197	0.00363474	UOF17327.1	hypothetical protein
IEQ11_08990	1.13317	0.391792	1.66179	0.000184234	UOF16751.1	hypothetical protein
IEQ11_13440	1.13289	0.241102	0.76738	0.0120676	UOF12773.1	discoidin domain-containing protein
IEQ11_19370	1.13215	0.472619	1.5044	0.0126669	UOF13877.1	cobyric acid synthase
IEQ11_23470	1.1307	0.463603	1.62295	0.00191415	UOF14638.1	phosphotransferase
IEQ11_21215	1.13031	0.535305	2.001	7.88438e-05	UOF14217.1	endonuclease V
IEQ11_10940	1.13009	0.602092	0.570291	0.015422	UOF17105.1	DUF3293 domain-containing protein
IEQ11_12825	1.12937	0.306886	0.686905	0.00130091	UOF12657.1	GIY-YIG nuclease family protein
IEQ11_17520	1.12904	0.47919	1.68426	0.000998379	UOF13532.1	site-specific DNA-methyltransferase
IEQ11_21995	1.12878	0.500952	1.43229	0.0375421	UOF14361.1	M23 family metallopeptidase
IEQ11_17225	1.12849	0.651504	0.576522	0.04174	UOF13477.1	TetR/AcrR family transcriptional regulator
IEQ11_00525	1.12848	0.358022	0.494024	8.91253e-09	UOF15187.1	hypothetical protein
IEQ11_24090	1.12848	0.596744	1.70983	0.0110238	UOF14755.1	GNAT family N-acetyltransferase
IEQ11_13030	1.12831	0.331311	0.755543	0.0250873	UOF12697.1	FadR family transcriptional regulator
IEQ11_07105	1.12774	0.355405	0.594302	2.69134e-05	UOF16411.1	lytic transglycosylase domain-containing protein
IEQ11_09380	1.12746	0.261785	1.93744	1.36762e-11	UOF16820.1	DUF885 domain-containing protein
IEQ11_21580	1.12698	0.519397	1.49786	0.0213926	UOF14287.1	DUF2269 domain-containing protein
IEQ11_04290	1.12578	0.157654	0.809236	0.0116497	UOF15890.1	adenylate kinase
IEQ11_19560	1.12479	0.53406	0.506418	0.000126677	UOF13908.1	hypothetical protein
IEQ11_24115	1.12419	0.45836	0.60842	0.00090909	UOF14760.1	DEAD/DEAH box helicase
IEQ11_09710	1.12391	0.318913	5.38033	3.84971e-61	UOF16885.1	hypothetical protein
IEQ11_24135	1.12287	0.513383	2.07614	3.72644e-06	UOF14764.1	ribonuclease
IEQ11_03230	1.12245	0.607361	0.193569	4.20196e-15		tRNA-OTHER
IEQ11_18370	1.12111	0.442549	1.35811	0.0340626	UOF13694.1	YihY family inner membrane protein
IEQ11_25520	1.12096	0.443193	3.49329	7.96004e-23	UOF15026.1	hypothetical protein
IEQ11_16375	1.11478	0.335883	0.579214	4.02561e-07	UOF13315.1	hypothetical protein
IEQ11_03745	1.1128	0.384983	0.659699	0.000489661	UOF15789.1	CD225/dispanin family protein
IEQ11_16340	1.11119	0.490864	1.77966	2.97212e-05	UOF13308.1	hypothetical protein
IEQ11_15690	1.11056	0.355428	0.634471	1.88915e-05	UOF13189.1	DUF4845 domain-containing protein
IEQ11_22750	1.10958	0.356582	0.700178	0.00106104	UOF14503.1	glycosyltransferase family 2 protein
IEQ11_25420	1.10412	0.333964	1.46215	7.64142e-05	UOF15008.1	YjfI family protein
IEQ11_08605	1.10338	0.22523	0.73383	6.67004e-05	UOF16683.1	ribonuclease R
IEQ11_08850	1.1019	0.52643	1.46035	0.00831431	UOF16724.1	glutaredoxin family protein
IEQ11_12335	1.10129	0.351894	1.62841	3.20379e-07	UOF17362.1	malate dehydrogenase (quinone)
IEQ11_10610	1.10111	0.405182	1.27856	0.0299022	UOF17045.1	alpha/beta fold hydrolase
IEQ11_21300	1.1011	0.271337	0.726166	0.000120321	UOF14234.1	carboxy terminal-processing peptidase
IEQ11_10185	1.09933	0.287429	0.699759	2.28208e-05	UOF16966.1	3-phosphoserine/phosphohydroxythreonine transaminase
IEQ11_25450	1.09707	0.366656	2.08813	1.79666e-15	UOF15013.1	HU family DNA-binding protein
IEQ11_13730	1.09655	0.404123	1.38558	0.00181697	UOF12827.1	ribosome maturation factor RimP
IEQ11_03195	1.09635	0.483538	0.624358	0.000186842	UOF15690.1	PLP-dependent aminotransferase family protein
IEQ11_16955	1.09562	0.522123	0.745928	0.0332408	UOF13428.1	ribosome assembly RNA-binding protein YhbY
IEQ11_11695	1.0952	0.515452	3.29826	5.19184e-23	UOF17241.1	Ku protein
IEQ11_00810	1.09403	0.471906	0.75664	0.0231423	UOF15241.1	1-acyl-sn-glycerol-3-phosphate acyltransferase
IEQ11_02255	1.09223	0.337748	0.805903	0.0164325	UOF15507.1	thiol:disulfide interchange protein DsbA/DsbL
IEQ11_07570	1.09189	0.787102	0.517103	0.0380675		tRNA-Pro
IEQ11_01380	1.09177	0.537079	1.41919	0.00859461	UOF15348.1	hypothetical protein
IEQ11_03915	1.09006	0.561286	1.39589	0.0169815	UOF15821.1	virulence factor family protein
IEQ11_11700	1.08742	0.589814	2.40191	1.00125e-10	UOF17242.1	DNA ligase D
IEQ11_03480	1.08686	0.649776	1.41748	0.0444826	UOF15742.1	ADP-ribosylglycohydrolase family protein
IEQ11_12950	1.0866	0.693203	0.657089	0.0410046	UOF12681.1	SDR family oxidoreductase
IEQ11_17425	1.08581	0.524815	0.655771	0.000523447	UOF13514.1	ATP-dependent RNA helicase DbpA
IEQ11_08565	1.08287	0.657855	0.685427	0.0307496	UOF16675.1	monovalent cation:proton antiporter-2 (CPA2) family protein
IEQ11_21205	1.08209	0.512428	1.45824	0.000651171	UOF14216.1	hypothetical protein
IEQ11_12435	1.08204	0.548542	2.43646	1.18761e-14	UOF17381.1	non-ribosomal peptide synthetase
IEQ11_18965	1.08184	0.841279	0.360556	0.0102602	UOF13801.1	porin
IEQ11_12095	1.08128	0.53269	0.774504	0.0344014	UOF17315.1	methyl-accepting chemotaxis protein
IEQ11_19950	1.08058	0.364402	0.718681	3.91948e-05	UOF13977.1	leucyl aminopeptidase
IEQ11_13655	1.07986	0.514186	0.404262	3.40325e-17	UOF12812.1	hypothetical protein
IEQ11_13735	1.0796	0.577414	0.512787	9.28647e-08		tRNA-Met
IEQ11_10700	1.07447	0.516691	0.671437	0.000107771	UOF17063.1	oligoribonuclease
IEQ11_16890	1.07159	0.677985	2.29465	5.8698e-09	UOF13415.1	hypothetical protein
IEQ11_25415	1.0709	0.541523	1.40192	0.00114302	UOF15007.1	PspA/IM30 family protein
IEQ11_09105	1.06823	0.754677	0.645212	0.0298671	UOF16773.1	hypothetical protein
IEQ11_08475	1.06774	0.824949	1.70853	0.048283	UOF16659.1	hypothetical protein
IEQ11_09530	1.0661	0.686312	1.64931	0.000397748	UOF16849.1	hypothetical protein
IEQ11_00535	1.06607	0.578494	0.61306	3.35769e-06	UOF15189.1	HlyD family efflux transporter periplasmic adaptor subunit
IEQ11_01515	1.06476	0.507298	1.21908	0.0289394	UOF15373.1	3-oxoacyl-ACP synthase III
IEQ11_23875	1.06377	0.648248	0.662465	0.00101291	UOF14715.1	translocation/assembly module TamB
IEQ11_13365	1.06376	0.716741	0.480565	4.33052e-06	UOF12758.1	serine hydrolase
IEQ11_21050	1.06295	0.711332	0.647827	0.00482688	UOF14188.1	gluconolaconase
IEQ11_08655	1.06237	0.474712	1.44917	1.48995e-06	UOF16693.1	hypothetical protein
IEQ11_11600	1.06178	0.778284	0.519517	0.00122356	UOF17224.1	filamentous hemagglutinin family protein
IEQ11_20760	1.05982	0.766496	2.36916	1.5894e-07	UOF14132.1	hypothetical protein
IEQ11_02515	1.05918	0.743926	0.326858	8.69448e-13	UOF15557.1	lysozyme inhibitor LprI family protein
IEQ11_01735	1.05897	0.72216	1.86015	9.53439e-06	UOF15413.1	AraC family transcriptional regulator
IEQ11_14110	1.05832	0.833215	1.72906	0.0232771	UOF12894.1	GNAT family N-acetyltransferase
IEQ11_21805	1.05779	0.780359	0.393704	9.23262e-07	UOF14326.1	DUF4031 domain-containing protein
IEQ11_00530	1.05716	0.630813	0.617001	5.24415e-06	UOF15188.1	HlyD family efflux transporter periplasmic adaptor subunit
IEQ11_11340	1.05687	0.587875	1.42413	0.000128392	UOF17489.1	two-component system response regulator
IEQ11_13860	1.05536	0.647987	1.3242	0.010428	UOF12849.1	tryptophan synthase subunit alpha
IEQ11_00565	1.05527	0.787565	1.90368	0.000211863	UOF15194.1	beta-lactamase family protein
IEQ11_19850	1.05489	0.772887	1.47166	0.022241	UOF13960.1	glycosyltransferase
IEQ11_21800	1.05324	0.753571	0.691203	0.0187241	UOF14325.1	VOC family protein
IEQ11_16805	1.05151	0.863081	1.72608	0.0373632	UOF13399.1	hypothetical protein
IEQ11_13235	1.05075	0.660978	0.797715	0.0380675	UOF12732.1	DUF1428 domain-containing protein
IEQ11_15190	1.05036	0.787152	0.541664	0.000208411	UOF13100.1	hypothetical protein
IEQ11_20715	1.04957	0.905398	4.51971	4.68015e-06	UOF14123.1	RidA family protein
IEQ11_19410	1.04955	0.8712	0.393493	0.00154428	UOF13883.1	SDR family oxidoreductase
IEQ11_21510	1.04924	0.647179	0.652681	7.87699e-06	UOF14273.1	rod shape-determining protein
IEQ11_17890	1.04912	0.788816	1.80462	0.000158996	UOF13606.1	NADPH-dependent 2,4-dienoyl-CoA reductase
IEQ11_02130	1.04856	0.816363	1.83046	0.000615875	UOF15482.1	dipeptidase
IEQ11_07685	1.04856	0.774356	0.727938	0.0399175	UOF16518.1	hypothetical protein
IEQ11_08240	1.04839	0.616359	0.768772	0.00266594	UOF16619.1	ATP-dependent Clp protease ATP-binding subunit ClpX
IEQ11_18845	1.04741	0.70089	1.36325	0.0049545	UOF13779.1	LemA family protein
IEQ11_24795	1.04735	0.841875	1.73326	0.00742946	UOF14890.1	hypothetical protein
IEQ11_17440	1.04645	0.860834	0.604936	0.0428452	UOF13517.1	immunity 8 family protein
IEQ11_01060	1.04485	0.912864	2.17222	0.0293491	UOF15285.1	MFS transporter
IEQ11_13840	1.04387	0.760068	1.55474	0.000410187	UOF12845.1	isopenicillin N synthase family oxygenase
IEQ11_08640	1.04353	0.766703	1.3293	0.0319154	UOF16690.1	ribonuclease T
IEQ11_23870	1.0423	0.808641	0.560535	0.000214611	UOF14714.1	DinB family protein
IEQ11_16175	1.04213	0.789057	1.60668	0.000492627	UOF13277.1	hydroxyacylglutathione hydrolase
IEQ11_06925	1.04131	0.818551	1.55522	0.00480798	UOF17450.1	oligopeptide:H+ symporter
IEQ11_12370	1.04117	0.779583	1.33168	0.0323733	UOF17369.1	hypothetical protein
IEQ11_15145	1.03983	0.666145	0.761808	0.00105488	UOF13092.1	cysteine--tRNA ligase
IEQ11_14830	1.03865	0.771213	1.44335	0.00158192	UOF13035.1	SDR family NAD(P)-dependent oxidoreductase
IEQ11_21325	1.03666	0.774038	0.655807	0.000202248	UOF14238.1	hypothetical protein
IEQ11_12475	1.03526	0.852208	0.68567	0.0329976	UOF17388.1	phage protein
IEQ11_09915	1.03342	0.83945	0.72731	0.0340126		tRNA-Cys
IEQ11_13495	1.02774	0.791543	1.41913	0.00013326	UOF12781.1	segregation/condensation protein A
IEQ11_23810	1.02765	0.915999	0.573855	0.0237289	UOF14702.1	uracil-DNA glycosylase family protein
IEQ11_05325	1.02689	0.772887	0.649602	8.57917e-08	UOF16078.1	NAD(P)H:quinone oxidoreductase
IEQ11_12195	1.02656	0.875032	4.54055	5.29582e-29	UOF17335.1	type VI secretion system tip protein VgrG
IEQ11_15705	1.02484	0.879349	0.586979	0.000185198	UOF13192.1	hypothetical protein
IEQ11_00050	1.0241	0.869574	1.51851	0.00119032	UOF15095.1	biopolymer transporter ExbD
IEQ11_19745	1.02307	0.859497	1.55164	8.05732e-05	UOF13939.1	6,7-dimethyl-8-ribityllumazine synthase
IEQ11_14590	1.02238	0.841875	1.27589	0.0154351	UOF12988.1	methylcrotonoyl-CoA carboxylase
IEQ11_02390	1.02226	0.870819	0.677281	0.00143898	UOF15532.1	AraC family transcriptional regulator
IEQ11_22780	1.02211	0.81295	0.474359	8.99284e-22	UOF14509.1	LysM peptidoglycan-binding domain-containing protein
IEQ11_24120	1.02194	0.91348	0.505183	0.000189983	UOF14761.1	ribonuclease H-like domain-containing protein
IEQ11_12205	1.02138	0.868859	4.67096	2.09891e-50	UOF17337.1	DUF6531 domain-containing protein
IEQ11_18330	1.02095	0.89505	1.40112	0.0170527	UOF13686.1	helix-turn-helix transcriptional regulator
IEQ11_10475	1.02054	0.860657	0.723046	0.00167437	UOF17019.1	(d)CMP kinase
IEQ11_21570	1.02028	0.905398	1.39057	0.0316195	UOF14285.1	hypothetical protein
IEQ11_20710	1.01997	0.941731	2.92701	1.93507e-06	UOF14122.1	NAD(P)H-dependent oxidoreductase
IEQ11_19390	1.01945	0.896482	1.82531	1.79461e-06	UOF13881.1	cob(I)yrinic acid a,c-diamide adenosyltransferase
IEQ11_23360	1.01874	0.909997	0.736961	0.0459883	UOF14620.1	glutathione binding-like protein
IEQ11_07560	1.01648	0.898281	0.452855	3.85616e-13	UOF16495.1	integration host factor subunit alpha
IEQ11_16645	1.01544	0.896229	1.61413	1.72955e-06	UOF13367.1	hypothetical protein
IEQ11_21850	1.01461	0.88959	1.2114	0.0481139	UOF14335.1	hypothetical protein
IEQ11_04900	1.01286	0.925178	1.83299	1.42796e-07	UOF15999.1	efflux RND transporter permease subunit
IEQ11_06120	1.01264	0.939575	0.618396	0.00183655	UOF16221.1	HutD family protein
IEQ11_10775	1.01145	0.949746	0.217254	2.36815e-19	UOF17075.1	GntP family permease
IEQ11_23475	1.00619	0.947717	1.28002	0.00406844	UOF14639.1	autotransporter domain-containing protein
IEQ11_10055	1.00409	0.989243	0.487251	0.0072632	UOF16942.1	2-amino-4-hydroxy-6-hydroxymethyldihydropteridine diphosphokinase
IEQ11_02485	1.00379	0.98093	1.88858	4.94796e-07	UOF15551.1	DUF1761 domain-containing protein
IEQ11_05585	1.0037	0.98234	0.504835	8.90102e-07	UOF16124.1	ATP-binding protein
IEQ11_00350	1.00358	0.98234	2.06798	1.18278e-08	UOF15154.1	protein kinase
IEQ11_14335	1.00332	0.986677	0.478247	2.65387e-05	UOF12938.1	right-handed parallel beta-helix repeat-containing protein
IEQ11_14455	1.00243	0.986419	0.695349	0.00223813	UOF12961.1	MnmC family methyltransferase
IEQ11_12200	1.00085	0.996612	5.34305	2.03715e-26	UOF17336.1	hypothetical protein
IEQ11_01805	1.00059	0.997624	0.560365	0.00308433	UOF15426.1	hypothetical protein
IEQ11_14085	0.999312	0.996847	0.697836	0.0370307	UOF12889.1	hypothetical protein
IEQ11_04470	0.999	0.992987	1.28869	0.00875736	UOF15918.1	DUF1631 domain-containing protein
IEQ11_00830	0.998629	0.993919	1.54323	0.00453407	UOF15244.1	YbhB/YbcL family Raf kinase inhibitor-like protein
IEQ11_13870	0.997139	0.98234	2.07727	5.57977e-13	UOF12851.1	phosphoribosylanthranilate isomerase
IEQ11_21210	0.996257	0.986646	1.77381	0.00188809	UOF17586.1	AI-2E family transporter
IEQ11_11465	0.995139	0.969998	3.90627	2.43223e-42	UOF17201.1	hypothetical protein
IEQ11_15735	0.995138	0.970505	0.77673	0.0307205	UOF13198.1	PilZ domain-containing protein
IEQ11_22375	0.993489	0.978473	1.61737	0.0168499	UOF14434.1	SDR family oxidoreductase
IEQ11_20360	0.991127	0.941558	0.779363	0.0293836	UOF14057.1	phosphoribosylaminoimidazolesuccinocarboxamide synthase
IEQ11_21200	0.989572	0.928026	1.29013	0.0154757	UOF17585.1	phage holin family protein
IEQ11_17485	0.988134	0.914001	0.656596	1.60707e-05	UOF13526.1	zinc-dependent alcohol dehydrogenase family protein
IEQ11_13920	0.987583	0.94673	0.690711	0.0390824	UOF17516.1	EAL domain-containing protein
IEQ11_08650	0.986508	0.898463	1.81941	3.14174e-11	UOF16692.1	DUF692 domain-containing protein
IEQ11_01175	0.986273	0.927067	0.566913	3.23827e-05	UOF15308.1	ankyrin repeat domain-containing protein
IEQ11_11455	0.985806	0.947717	1.73095	0.00491598	UOF17199.1	hypothetical protein
IEQ11_03075	0.985401	0.919014	0.392576	1.30692e-13	UOF15666.1	hypothetical protein
IEQ11_22660	0.983807	0.927067	1.65081	0.00138709	UOF14487.1	hypothetical protein
IEQ11_02340	0.982152	0.94673	1.84816	0.0102427	UOF15523.1	tetratricopeptide repeat protein
IEQ11_03730	0.98186	0.879854	0.608779	3.93377e-06	UOF15786.1	FecR family protein
IEQ11_06435	0.981138	0.971326	2.91544	0.0153565	UOF16281.1	flagellar biosynthetic protein FliR
IEQ11_11160	0.979932	0.941441	0.268473	2.62939e-06	UOF17143.1	hypothetical protein
IEQ11_04565	0.97884	0.883955	0.545339	2.4131e-06	UOF15937.1	type B 50S ribosomal protein L31
IEQ11_16235	0.978012	0.88244	4.64165	1.5917e-36	UOF13288.1	hypothetical protein
IEQ11_12260	0.977437	0.851717	4.34899	3.96181e-50	UOF17347.1	type VI secretion system tip protein VgrG
IEQ11_04205	0.977245	0.815135	0.685757	1.03355e-05	UOF15875.1	helix-turn-helix domain-containing protein
IEQ11_15710	0.977	0.863873	0.514846	1.14092e-08	UOF13193.1	Do family serine endopeptidase
IEQ11_24065	0.976517	0.832867	0.597126	1.4841e-07	UOF14750.1	DUF4272 domain-containing protein
IEQ11_02380	0.976464	0.869611	1.63074	0.000103183	UOF15530.1	hypothetical protein
IEQ11_16760	0.97612	0.910908	0.474835	0.000161393	UOF13390.1	hypothetical protein
IEQ11_07460	0.975023	0.935979	0.435801	0.00697781	UOF16478.1	hypothetical protein
IEQ11_13675	0.972549	0.863873	0.737302	0.0462358	UOF12816.1	hypothetical protein
IEQ11_24195	0.972393	0.879293	2.67912	5.89921e-11	UOF14776.1	malonyl-ACP O-methyltransferase BioC
IEQ11_24980	0.972238	0.851759	1.36678	0.0217504	UOF14926.1	phosphoglucomutase (alpha-D-glucose-1,6-bisphosphate-dependent)
IEQ11_06960	0.970826	0.824375	0.687498	0.0019122	UOF16383.1	magnesium/cobalt transporter CorA
IEQ11_04550	0.969684	0.863333	0.536861	0.000138212	UOF15934.1	hypothetical protein
IEQ11_24825	0.964958	0.817514	1.32902	0.0452183	UOF14896.1	VOC family protein
IEQ11_25020	0.964099	0.83255	0.580403	0.000557394	UOF14933.1	alpha/beta hydrolase
IEQ11_03255	0.963534	0.829536	1.37535	0.0434717	UOF15700.1	hypothetical protein
IEQ11_12375	0.962868	0.817514	1.3759	0.0338754	UOF17370.1	hypothetical protein
IEQ11_14755	0.962778	0.783945	0.745586	0.0228862	UOF13020.1	hypothetical protein
IEQ11_23865	0.961574	0.726839	0.717657	0.00129632	UOF14713.1	protein kinase
IEQ11_04480	0.961408	0.726123	0.475764	4.28462e-14	UOF15920.1	hypothetical protein
IEQ11_22125	0.960082	0.83255	0.655077	0.0182412	UOF14386.1	relaxation protein
IEQ11_25400	0.959925	0.745357	1.29818	0.0248186	UOF15005.1	DUF350 domain-containing protein
[truncated: 1,913 more rows]
